# Supplementary material for: Emergence and Evolutionary Analysis of the Human DDR Network: Implications in Comparative Genomics and Downstream Analyses
Source: Mol Biol Evol. 2014 Jan 16;31(4):940–61. doi: 10.1093/molbev/msu046 (PMC3969565; doi:10.1093/molbev/msu046)
Supplement: Supplementary Data [file supp_msu046_Supplementary_table1.txt]

Organism	GeneName	Synonym	Gene_Age	4-tier-Category-(PMID)	FamID_Figure2	Pathway	DDR-subNetwork	PMID_of-interaction	Displacements-in-phylogeny	classification-tree	Agreement_species_tree	single_gene_tree	MultiGene_tree	UniprotID	UniprotName	EnsemblID	Descritpion
Arabidopsis_thaliana	2	-	-	-	-	-		Detected_by_InP_as_ortholog_of_hH2AX	-	-	-	-	-	Q8GUH3	Q8GUH3_ARATH	-	Histone_H2A
Arabidopsis_thaliana	APE1L	-	-	-	-	-		20646326	-	-	-	-	-	Q5XF07	APEX_ARATH	-	DNA-(apurinic_or_apyrimidinic_site)_lyase
Arabidopsis_thaliana	ASK10	-	-	-	-	-		12381738	-	-	-	-	-	Q9C5T5	Q9C5T5_ARATH	-	SKP1-like_protein_ASK10_(Fragment)
Arabidopsis_thaliana	At1g11780	-	-	-	-	-		20646326	-	-	-	-	-	Q9SA98	ALKBH_ARATH	-	Alpha-ketoglutarate-dependent_dioxygenase_alkB
Arabidopsis_thaliana	AT1G75230	-	-	-	-	-		20646326	-	-	-	-	-	Q9C5J2	Q9C5J2_ARATH	-	DNA_glycosylase_superfamily_protein
Arabidopsis_thaliana	AT1G80210	-	-	-	-	-		Detected_by_InP_as_ortholog_of_hBRCC3	-	-	-	-	-	Q8RW94	Q8RW94_ARATH	-	At1g80210/F18B13_28
Arabidopsis_thaliana	At2g01440	-	-	-	-	-		20646326	-	-	-	-	-	Q9ZVG0	Q9ZVG0_ARATH	-	Putative_ATP-dependent_DNA_helicase_RECG
Arabidopsis_thaliana	At3g02820/F13E7_24	-	-	-	-	-		Detected_by_InP_as_ortholog_of_hTIPIN	-	-	-	-	-	Q8GW91	Q8GW91_ARATH	-	At3g02820
Arabidopsis_thaliana	AT3G07930	-	-	-	-	-		20646326	-	-	-	-	-	Q0IGK1	Q0IGK1_ARATH	-	At3g07930
Arabidopsis_thaliana	AT3G27640	-	-	-	-	-		Detected_by_InP_as_ortholog_of_hDTL	-	-	-	-	-	Q94C55	Q94C55_ARATH	-	Putative_uncharacterized_protein_At3g27640
Arabidopsis_thaliana	At3g48420	-	-	-	-	-		20646326	-	-	-	-	-	Q94K71	GPPL2_ARATH	-	Haloacid_dehalogenase-like_hydrolase_domain-containing_protein_At3g48420
Arabidopsis_thaliana	At4g11060	-	-	-	-	-		20646326	-	-	-	-	-	Q84J78	SSBP_ARATH	-	Single-stranded_DNA-binding_protein,_mitochondrial
Arabidopsis_thaliana	AT4g32960	-	-	-	-	-		Detected_by_InP_as_ortholog_of_hMRI40	-	-	-	-	-	O82638	O82638_ARATH	-	At4g32960
Arabidopsis_thaliana	At5g22750	-	-	-	-	-		20646326	-	-	-	-	-	Q9FNI6	SM3L2_ARATH	-	Putative_SWI/SNF-related_matrix-associated_actin-dependent_regulator_of_chromatin_subfamily_A_member_3-like_2
Arabidopsis_thaliana	AT5G42470	-	-	-	-	-		Detected_by_InP_as_ortholog_of_hBRE	-	-	-	-	-	Q5XF81	Q5XF81_ARATH	-	At5g42470
Arabidopsis_thaliana	AtATRIP	-	-	-	-	-		19619159	-	-	-	-	-	C8KI33	C8KI33_ARATH	-	ATR_interacting_protein
Arabidopsis_thaliana	ATCSA-1	-	-	-	-	-		20646326	-	-	-	-	-	Q93ZG3	Q93ZG3_ARATH	-	At1g27840/F28L5_15
Arabidopsis_thaliana	ATIM	-	-	-	-	-		Detected_by_InP_as_ortholog_of_hTIM	-	-	-	-	-	Q9FLX0	Q9FLX0_ARATH	-	Timeless_family_protein
Arabidopsis_thaliana	ATM	-	-	-	-	-		20646326	-	-	-	-	-	Q9M3G7	ATM_ARATH	-	Serine/threonine-protein_kinase_ATM
Arabidopsis_thaliana	ATR	-	-	-	-	-		20646326	-	-	-	-	-	Q9FKS4	ATR_ARATH	-	Serine/threonine-protein_kinase_ATR
Arabidopsis_thaliana	AtRAD54	-	-	-	-	-		20646326	-	-	-	-	-	Q0PCS3	Q0PCS3_ARATH	-	RAD54-like_protein
Arabidopsis_thaliana	ATXRCC1	-	-	-	-	-		20646326	-	-	-	-	-	Q24JK4	Q24JK4_ARATH	-	At1g80420
Arabidopsis_thaliana	AXR1	-	-	-	-	-		20646326	-	-	-	-	-	P42744	ULA1_ARATH	-	NEDD8-activating_enzyme_E1_regulatory_subunit
Arabidopsis_thaliana	BARD1	-	-	-	-	-		20646326	-	-	-	-	-	F4I443	F4I443_ARATH	-	BRCA1-associated_RING_domain_protein
Arabidopsis_thaliana	BHLH140	-	-	-	-	-		20646326	-	-	-	-	-	Q9M041	BH140_ARATH	-	Transcription_factor_bHLH140
Arabidopsis_thaliana	BRCA1	-	-	-	-	-		20646326	-	-	-	-	-	Q8RXD4	BRCA1_ARATH	-	Protein_BREAST_CANCER_SUSCEPTIBILITY_1_homolog
Arabidopsis_thaliana	brca2b	-	-	-	-	-		20646326	-	-	-	-	-	Q7Y1C4	Q7Y1C4_ARATH	-	Breast_cancer_susceptibility_protein_2b
Arabidopsis_thaliana	CDKD-1	-	-	-	-	-		20646326	-	-	-	-	-	Q9C9U2	CDKD1_ARATH	-	Cyclin-dependent_kinase_D-1
Arabidopsis_thaliana	CDT1B	-	-	-	-	-		15928083	-	-	-	-	-	Q9M1S9	CDT1B_ARATH	-	CDT1-like_protein_b
Arabidopsis_thaliana	CHR8	-	-	-	-	-		20646326	-	-	-	-	-	Q9ZV43	Q9ZV43_ARATH	-	Chromatin_remodeling_8
Arabidopsis_thaliana	CIPK3	-	-	-	-	-		20646326	-	-	-	-	-	Q2V452	CIPK3_ARATH	-	CBL-interacting_serine/threonine-protein_kinase_3
Arabidopsis_thaliana	CPK21	-	-	-	-	-		20646326	-	-	-	-	-	Q9ZSA2	CDPKL_ARATH	-	Calcium-dependent_protein_kinase_21
Arabidopsis_thaliana	CRY1	-	-	-	-	-		20646326	-	-	-	-	-	Q43125	CRY1_ARATH	-	Cryptochrome-1
Arabidopsis_thaliana	CRY2	-	-	-	-	-		20646326	-	-	-	-	-	Q96524	CRY2_ARATH	-	Cryptochrome-2
Arabidopsis_thaliana	CRYD	-	-	-	-	-		20646326	-	-	-	-	-	Q84KJ5	CRYD_ARATH	-	Cryptochrome_DASH,_chloroplastic/mitochondrial
Arabidopsis_thaliana	CUL4	-	-	-	-	-		20646326	-	-	-	-	-	Q8LGH4	CUL4_ARATH	-	Cullin-4
Arabidopsis_thaliana	CYCH1-1	-	-	-	-	-		20646326	-	-	-	-	-	Q8W5S1	CCH11_ARATH	-	Cyclin-H1-1
Arabidopsis_thaliana	DDB1A	-	-	-	-	-		20646326	-	-	-	-	-	Q9M0V3	DDB1A_ARATH	-	DNA_damage-binding_protein_1a
Arabidopsis_thaliana	DDB2	-	-	-	-	-		20646326	-	-	-	-	-	Q6NQ88	DDB2_ARATH	-	Protein_DAMAGED_DNA-BINDING_2
Arabidopsis_thaliana	DET1	-	-	-	-	-		20646326	-	-	-	-	-	P48732	DET1_ARATH	-	Light-mediated_development_protein_DET1
Arabidopsis_thaliana	dl3525w	-	-	-	-	-		Detected_by_InP_as_ortholog_of_hFACD2	-	-	-	-	-	O23351	O23351_ARATH	-	Putative_uncharacterized_protein
Arabidopsis_thaliana	DRT100	-	-	-	-	-		21867786	-	-	-	-	-	Q00874	DR100_ARATH	-	DNA-damage-repair/toleration_protein_DRT100
Arabidopsis_thaliana	EME1A	-	-	-	-	-		20646326	-	-	-	-	-	Q84M98	EME1A_ARATH	-	Crossover_junction_endonuclease_EME1A
Arabidopsis_thaliana	ERCC1	-	-	-	-	-		20646326	-	-	-	-	-	Q9MA98	ERCC1_ARATH	-	DNA_excision_repair_protein_ERCC-1
Arabidopsis_thaliana	EXO1	-	-	-	-	-		20646326	-	-	-	-	-	Q8L6Z7	EXO1_ARATH	-	Exonuclease_1
Arabidopsis_thaliana	F11A17.14	-	-	-	-	-		Detected_by_InP_as_ortholog_of_hSMAL1	-	-	-	-	-	Q9SX64	Q9SX64_ARATH	-	F11A17.14_protein
Arabidopsis_thaliana	F6D8.25	-	-	-	-	-		20646326	-	-	-	-	-	Q9SSQ5	Q9SSQ5_ARATH	-	F6D8.25
Arabidopsis_thaliana	FPG1	-	-	-	-	-		20646326	-	-	-	-	-	O80358	FPG_ARATH	-	Formamidopyrimidine-DNA_glycosylase
Arabidopsis_thaliana	GR1	-	-	-	-	-		21867786	-	-	-	-	-	Q9ZRT1	GR1_ARATH	-	Protein_gamma_response_1
Arabidopsis_thaliana	GRF2	-	-	-	-	-		Detected_by_InP_as_ortholog_of_h1433E	-	-	-	-	-	Q01525	14332_ARATH	-	14-3-3-like_protein_GF14_omega
Arabidopsis_thaliana	HAG5	-	-	-	-	-		Detected_by_InP_as_ortholog_of_hMYST1	-	-	-	-	-	Q9LXD7	MYST2_ARATH	-	MYST-like_histone_acetyltransferase_2
Arabidopsis_thaliana	HMGB1	-	-	-	-	-		20646326	-	-	-	-	-	O49595	HMGB1_ARATH	-	High_mobility_group_B_protein_1
Arabidopsis_thaliana	KU70	-	-	-	-	-		20646326	-	-	-	-	-	Q9FQ08	KU70_ARATH	-	ATP-dependent_DNA_helicase_2_subunit_KU70
Arabidopsis_thaliana	KU80	-	-	-	-	-		20646326	-	-	-	-	-	Q9FQ09	KU80_ARATH	-	ATP-dependent_DNA_helicase_2_subunit_KU80
Arabidopsis_thaliana	LIG1	-	-	-	-	-		20646326	-	-	-	-	-	Q42572	DNLI1_ARATH	-	DNA_ligase_1
Arabidopsis_thaliana	LIG4	-	-	-	-	-		20646326	-	-	-	-	-	Q9LL84	DNLI4_ARATH	-	DNA_ligase_4
Arabidopsis_thaliana	LIM15	-	-	-	-	-		20646326	-	-	-	-	-	Q39009	DMC1_ARATH	-	Meiotic_recombination_protein_DMC1_homolog
Arabidopsis_thaliana	MAG	-	-	-	-	-		20646326	-	-	-	-	-	Q39147	3MG_ARATH	-	DNA-3-methyladenine_glycosylase
Arabidopsis_thaliana	mei1	-	-	-	-	-		Detected_by_InP_as_ortholog_of_hTOPBP1	-	-	-	-	-	Q70X85	Q70X85_ARATH	-	MEI1_protein
Arabidopsis_thaliana	MLH1	-	-	-	-	-		20646326	-	-	-	-	-	Q9ZRV4	MLH1_ARATH	-	DNA_mismatch_repair_protein_MLH1
Arabidopsis_thaliana	MND1	-	-	-	-	-		20646326	-	-	-	-	-	Q8GYD2	MND1_ARATH	-	Meiotic_nuclear_division_protein_1_homolog
Arabidopsis_thaliana	MRE11	-	-	-	-	-		20646326	-	-	-	-	-	Q9XGM2	MRE11_ARATH	-	Double-strand_break_repair_protein_MRE11
Arabidopsis_thaliana	MSH2	-	-	-	-	-		20646326	-	-	-	-	-	O24617	MSH2_ARATH	-	DNA_mismatch_repair_protein_MSH2
Arabidopsis_thaliana	MSH3	-	-	-	-	-		20646326	-	-	-	-	-	O65607	MSH3_ARATH	-	DNA_mismatch_repair_protein_MSH3
Arabidopsis_thaliana	MSH6	-	-	-	-	-		20646326	-	-	-	-	-	O04716	MSH6_ARATH	-	DNA_mismatch_repair_protein_MSH6
Arabidopsis_thaliana	MTG13.7	-	-	-	-	-		20646326	-	-	-	-	-	Q8W489	Q8W489_ARATH	-	At5g16630
Arabidopsis_thaliana	MUS81	-	-	-	-	-		20646326	-	-	-	-	-	Q5W9E7	MUS81_ARATH	-	Crossover_junction_endonuclease_MUS81
Arabidopsis_thaliana	MYH	-	-	-	-	-		20646326	-	-	-	-	-	F4JRF4	MUTYH_ARATH	-	A/G-specific_adenine_DNA_glycosylase
Arabidopsis_thaliana	NBS1	-	-	-	-	-		20646326	-	-	-	-	-	Q0H8D7	Q0H8D7_ARATH	-	NBS1
Arabidopsis_thaliana	NTH2	-	-	-	-	-		20646326	-	-	-	-	-	Q94EJ4	Q94EJ4_ARATH	-	At1g05900/T20M3_15
Arabidopsis_thaliana	PARP1	-	-	-	-	-		20646326	-	-	-	-	-	Q9ZP54	PARP1_ARATH	-	Poly_[ADP-ribose]_polymerase_1
Arabidopsis_thaliana	PARP2	-	-	-	-	-		20646326	-	-	-	-	-	Q11207	PARP2_ARATH	-	Poly_[ADP-ribose]_polymerase_2
Arabidopsis_thaliana	PARP3	-	-	-	-	-		20646326	-	-	-	-	-	Q9FK91	PARP3_ARATH	-	Poly_[ADP-ribose]_polymerase_3
Arabidopsis_thaliana	PCNA	-	-	-	-	-		20646326	-	-	-	-	-	Q9M7Q7	PCNA1_ARATH	-	Proliferating_cellular_nuclear_antigen_1
Arabidopsis_thaliana	PHR2	-	-	-	-	-		20646326	-	-	-	-	-	Q8LB72	PHR2_ARATH	-	Blue-light_photoreceptor_PHR2
Arabidopsis_thaliana	PMS1	-	-	-	-	-		20646326	-	-	-	-	-	Q941I6	PMS1_ARATH	-	DNA_mismatch_repair_protein_PMS1
Arabidopsis_thaliana	POLA	-	-	-	-	-		21867786	-	-	-	-	-	Q9FHA3	DPOLA_ARATH	-	DNA_polymerase_alpha_catalytic_subunit
Arabidopsis_thaliana	PRD1	-	-	-	-	-		20646326	-	-	-	-	-	O23277	PRD1_ARATH	-	Protein_PRD1
Arabidopsis_thaliana	PRP19A	-	-	-	-	-		20646326	-	-	-	-	-	Q94BR4	PR19A_ARATH	-	Pre-mRNA-processing_factor_19_homolog_1
Arabidopsis_thaliana	rad1-like	-	-	-	-	-		20646326	-	-	-	-	-	Q8L7G8	Q8L7G8_ARATH	-	At4g17760
Arabidopsis_thaliana	RAD17	-	-	-	-	-		20646326	-	-	-	-	-	Q9MBA3	RAD17_ARATH	-	Cell_cycle_checkpoint_protein_RAD17
Arabidopsis_thaliana	RAD23A	-	-	-	-	-		20646326	-	-	-	-	-	Q84L32	RD23A_ARATH	-	Probable_ubiquitin_receptor_RAD23a
Arabidopsis_thaliana	RAD50	-	-	-	-	-		20646326	-	-	-	-	-	Q9SL02	RAD50_ARATH	-	DNA_repair_protein_RAD50
Arabidopsis_thaliana	RAD51	-	-	-	-	-		20646326	-	-	-	-	-	P94102	RAD51_ARATH	-	DNA_repair_protein_RAD51_homolog_1
Arabidopsis_thaliana	RAD9	-	-	-	-	-		20646326	-	-	-	-	-	Q058K5	Q058K5_ARATH	-	At3g05480
Arabidopsis_thaliana	RBX1A	-	-	-	-	-		12381738	-	-	-	-	-	Q940X7	RBX1A_ARATH	-	RING-box_protein_1a
Arabidopsis_thaliana	RECQL4A	-	-	-	-	-		20646326	-	-	-	-	-	Q8L840	RQL4A_ARATH	-	ATP-dependent_DNA_helicase_Q-like_4A
Arabidopsis_thaliana	RFC1	-	-	-	-	-		20646326	-	-	-	-	-	Q9C587	RFC1_ARATH	-	Replication_factor_C_subunit_1
Arabidopsis_thaliana	RFC2	-	-	-	-	-		20646326	-	-	-	-	-	Q9CAM7	RFC2_ARATH	-	Replication_factor_C_subunit_2
Arabidopsis_thaliana	RFC3	-	-	-	-	-		20646326	-	-	-	-	-	Q8VXX4	RFC3_ARATH	-	Replication_factor_C_subunit_3
Arabidopsis_thaliana	RFC4	-	-	-	-	-		20646326	-	-	-	-	-	Q93ZX1	RFC4_ARATH	-	Replication_factor_C_subunit_4
Arabidopsis_thaliana	RFC5	-	-	-	-	-		20646326	-	-	-	-	-	Q9CAQ8	RFC5_ARATH	-	Replication_factor_C_subunit_5
Arabidopsis_thaliana	RPA1A	-	-	-	-	-		20646326	-	-	-	-	-	Q9SKI4	RFA1A_ARATH	-	Replication_protein_A_70_kDa_DNA-binding_subunit_A
Arabidopsis_thaliana	RPA1C	-	-	-	-	-		20646326	-	-	-	-	-	Q9FHJ6	RFA1C_ARATH	-	Replication_protein_A_70_kDa_DNA-binding_subunit_C
Arabidopsis_thaliana	RPA2A	-	-	-	-	-		20646326	-	-	-	-	-	Q9ZQ19	RFA2A_ARATH	-	Replication_protein_A_32_kDa_subunit_A
Arabidopsis_thaliana	RPA3A	-	-	-	-	-		20646326	-	-	-	-	-	Q9LXK1	RFA3A_ARATH	-	Replication_protein_A_14_kDa_subunit_A
Arabidopsis_thaliana	SIZ1	-	-	-	-	-		17905899	-	-	-	-	-	Q680Q4	SIZ1_ARATH	-	E3_SUMO-protein_ligase_SIZ1
Arabidopsis_thaliana	SMC1	-	-	-	-	-		20646326	-	-	-	-	-	Q6Q1P4	SMC1_ARATH	-	Structural_maintenance_of_chromosomes_protein_1
Arabidopsis_thaliana	SNM1	-	-	-	-	-		20646326	-	-	-	-	-	Q38961	SNM1_ARATH	-	DNA_cross-link_repair_protein_SNM1
Arabidopsis_thaliana	SPO11-1	-	-	-	-	-		20646326	-	-	-	-	-	Q9M4A2	SPO11_ARATH	-	Meiotic_recombination_protein_SPO11-1
Arabidopsis_thaliana	SSRP1	-	-	-	-	-		20646326	-	-	-	-	-	Q05153	SSRP1_ARATH	-	FACT_complex_subunit_SSRP1
Arabidopsis_thaliana	SYN2	-	-	-	-	-		21867786	-	-	-	-	-	Q9FQ20	SCC12_ARATH	-	Sister_chromatid_cohesion_1_protein_2
Arabidopsis_thaliana	T19K4.180	-	-	-	-	-		20646326	-	-	-	-	-	Q8W4I0	Q8W4I0_ARATH	-	Endonuclease/exonuclease/phosphatase_family_protein
Arabidopsis_thaliana	T7A14.8	-	-	-	-	-		20646326	-	-	-	-	-	Q9ZVN9	Q9ZVN9_ARATH	-	P44/SSL1-like_protein
Arabidopsis_thaliana	TFB1-1	-	-	-	-	-		20646326	-	-	-	-	-	Q3ECP0	TFB1A_ARATH	-	Probable_RNA_polymerase_II_transcription_factor_B_subunit_1-1
Arabidopsis_thaliana	TOP3A	-	-	-	-	-		20646326	-	-	-	-	-	Q9LVP1	Q9LVP1_ARATH	-	DNA_topoisomerase
Arabidopsis_thaliana	UBC1	-	-	-	-	-		20646326	-	-	-	-	-	P25865	UBC1_ARATH	-	Ubiquitin-conjugating_enzyme_E2_1
Arabidopsis_thaliana	UBC36	-	-	-	-	-		20646326	-	-	-	-	-	Q9FZ48	UBC36_ARATH	-	Ubiquitin-conjugating_enzyme_E2_36
Arabidopsis_thaliana	UBP11	-	-	-	-	-		Detected_by_InP_as_ortholog_of_hUBP11	-	-	-	-	-	Q9MAQ3	UBP11_ARATH	-	Putative_ubiquitin_carboxyl-terminal_hydrolase_11
Arabidopsis_thaliana	UEV1B	-	-	-	-	-		20646326	-	-	-	-	-	Q9CAB6	UEV1B_ARATH	-	Ubiquitin-conjugating_enzyme_E2_variant_1B
Arabidopsis_thaliana	UNG	-	-	-	-	-		20646326	-	-	-	-	-	Q9LIH6	Q9LIH6_ARATH	-	At3g18630
Arabidopsis_thaliana	UVH1	-	-	-	-	-		20646326	-	-	-	-	-	Q9LKI5	XPF_ARATH	-	DNA_repair_endonuclease_UVH1
Arabidopsis_thaliana	UVH3	-	-	-	-	-		20646326	-	-	-	-	-	Q9ATY5	UVH3_ARATH	-	DNA_repair_protein_UVH3
Arabidopsis_thaliana	UVH6	-	-	-	-	-		20646326	-	-	-	-	-	Q8W4M7	ERCC2_ARATH	-	DNA_repair_helicase_UVH6
Arabidopsis_thaliana	UVR3	-	-	-	-	-		20646326	-	-	-	-	-	O48652	UVR3_ARATH	-	(6-4)DNA_photolyase
Arabidopsis_thaliana	WEE1	-	-	-	-	-		17209125	-	-	-	-	-	Q8L4H0	WEE1_ARATH	-	Wee1-like_protein_kinase
Arabidopsis_thaliana	WEX	-	-	-	-	-		20646326	-	-	-	-	-	Q84LH3	WEX_ARATH	-	Werner_Syndrome-like_exonuclease
Arabidopsis_thaliana	XPB1	-	-	-	-	-		20646326	-	-	-	-	-	Q38861	XPB1_ARATH	-	DNA_repair_helicase_XPB1
Arabidopsis_thaliana	XRCC2	-	-	-	-	-		20646326	-	-	-	-	-	Q682D3	XRCC2_ARATH	-	DNA_repair_protein_XRCC2_homolog
Arabidopsis_thaliana	XRCC3	-	-	-	-	-		20646326	-	-	-	-	-	Q9FKM5	XRCC3_ARATH	-	DNA_repair_protein_XRCC3_homolog
Arabidopsis_thaliana	XRCC4	-	-	-	-	-		20646326	-	-	-	-	-	Q682V0	XRCC4_ARATH	-	DNA_repair_protein_XRCC4
Arabidopsis_thaliana	XRI1	-	-	-	-	-		21867786	-	-	-	-	-	Q6NLW5	XRI1_ARATH	-	Protein_XRI1
Arabidopsis_thaliana	ZDP	-	-	-	-	-		20646326	-	-	-	-	-	Q84JE8	ZDP_ARATH	-	Polynucleotide_3'-phosphatase_ZDP
Escherichia coli (strain K12)	cho	-	-	-	-	-		11818552	-	-	-	-	-	P76213	CHO_ECOLI	-	Excinuclease_cho
Escherichia coli (strain K12)	clpX	-	-	-	-	-		16630889|21576225	-	-	-	-	-	P0A6H1	CLPX_ECOLI	-	ATP-dependent_Clp_protease_ATP-binding_subunit_ClpX
Escherichia coli (strain K12)	dinB	-	-	-	-	-		16000023	-	-	-	-	-	Q47155	DPO4_ECOLI	-	DNA_polymerase_IV
Escherichia coli (strain K12)	dinF	-	-	-	-	-		22523558	-	-	-	-	-	P28303	DINF_ECOLI	-	DNA-damage-inducible_protein_F
Escherichia coli (strain K12)	dinI	-	-	-	-	-		15954802	-	-	-	-	-	P0ABR1	DINI_ECOLI	-	DNA-damage-inducible_protein_I
Escherichia coli (strain K12)	dnaA	-	-	-	-	-		1779750|16132081	-	-	-	-	-	P03004	DNAA_ECOLI	-	Chromosomal_replication_initiator_protein_DnaA
Escherichia coli (strain K12)	dnaE	-	-	-	-	-		12215643	-	-	-	-	-	P10443	DPO3A_ECOLI	-	DNA_polymerase_III_subunit_alpha
Escherichia coli (strain K12)	dnaN	-	-	-	-	-		16132081	-	-	-	-	-	P0A988	DPO3B_ECOLI	-	DNA_polymerase_III_subunit_beta
Escherichia coli (strain K12)	dnaQ	-	-	-	-	-		1575709|21576225	-	-	-	-	-	P03007	DPO3E_ECOLI	-	DNA_polymerase_III_subunit_epsilon
Escherichia coli (strain K12)	helD	-	-	-	-	-		19451222	-	-	-	-	-	P15038	HELD_ECOLI	-	Helicase_IV
Escherichia coli (strain K12)	holE	-	-	-	-	-		8505306	-	-	-	-	-	P0ABS8	HOLE_ECOLI	-	DNA_polymerase_III_subunit_theta
Escherichia coli (strain K12)	lexA	-	-	-	-	-		21576225	-	-	-	-	-	P0A7C2	LEXA_ECOLI	-	LexA_repressor
Escherichia coli (strain K12)	ligA	-	-	-	-	-		17938628	-	-	-	-	-	P15042	DNLJ_ECOLI	-	DNA_ligase
Escherichia coli (strain K12)	lon	-	-	-	-	-		8995294	-	-	-	-	-	P0A9M0	LON_ECOLI	-	Lon_protease
Escherichia coli (strain K12)	mutH	-	-	-	-	-		7859291	-	-	-	-	-	P06722	MUTH_ECOLI	-	DNA_mismatch_repair_protein_MutH
Escherichia coli (strain K12)	mutL	-	-	-	-	-		7859291|16132081	-	-	-	-	-	P23367	MUTL_ECOLI	-	DNA_mismatch_repair_protein_MutL
Escherichia coli (strain K12)	mutM	-	-	-	-	-		1689309|14607836	-	-	-	-	-	P05523	FPG_ECOLI	-	Formamidopyrimidine-DNA_glycosylase
Escherichia coli (strain K12)	mutS	-	-	-	-	-		7859291|16132081	-	-	-	-	-	P23909	MUTS_ECOLI	-	DNA_mismatch_repair_protein_MutS
Escherichia coli (strain K12)	polA	-	-	-	-	-		11352575|21622737	-	-	-	-	-	P00582	DPO1_ECOLI	-	DNA_polymerase_I
Escherichia coli (strain K12)	polB	-	-	-	-	-		16000023	-	-	-	-	-	P21189	DPO2_ECOLI	-	DNA_polymerase_II
Escherichia coli (strain K12)	recA	-	-	-	-	-		19052323	-	-	-	-	-	P0A7G6	RECA_ECOLI	-	Protein_RecA
Escherichia coli (strain K12)	recB	-	-	-	-	-		19052323	-	-	-	-	-	P08394	EX5B_ECOLI	-	Exodeoxyribonuclease_V_beta_chain
Escherichia coli (strain K12)	recC	-	-	-	-	-		19052323	-	-	-	-	-	P07648	EX5C_ECOLI	-	Exodeoxyribonuclease_V_gamma_chain
Escherichia coli (strain K12)	recD	-	-	-	-	-		19052323	-	-	-	-	-	P04993	EX5A_ECOLI	-	Exodeoxyribonuclease_V_alpha_chain
Escherichia coli (strain K12)	recF	-	-	-	-	-		19052323	-	-	-	-	-	P0A7H0	RECF_ECOLI	-	DNA_replication_and_repair_protein_RecF
Escherichia coli (strain K12)	recG	-	-	-	-	-		19052323	-	-	-	-	-	P24230	RECG_ECOLI	-	ATP-dependent_DNA_helicase_RecG
Escherichia coli (strain K12)	recJ	-	-	-	-	-		19052323	-	-	-	-	-	P21893	RECJ_ECOLI	-	Single-stranded-DNA-specific_exonuclease_RecJ
Escherichia coli (strain K12)	recN	-	-	-	-	-		19451222	-	-	-	-	-	P05824	RECN_ECOLI	-	DNA_repair_protein_RecN
Escherichia coli (strain K12)	recO	-	-	-	-	-		19451222	-	-	-	-	-	P0A7H3	RECO_ECOLI	-	DNA_repair_protein_RecO
Escherichia coli (strain K12)	recQ	-	-	-	-	-		19052323	-	-	-	-	-	P15043	RECQ_ECOLI	-	ATP-dependent_DNA_helicase_RecQ
Escherichia coli (strain K12)	recR	-	-	-	-	-		19451222	-	-	-	-	-	P0A7H6	RECR_ECOLI	-	Recombination_protein_RecR
Escherichia coli (strain K12)	recX	-	-	-	-	-		16000023	-	-	-	-	-	P33596	RECX_ECOLI	-	Regulatory_protein_RecX
Escherichia coli (strain K12)	ruvA	-	-	-	-	-		9442895	-	-	-	-	-	P0A809	RUVA_ECOLI	-	Holliday_junction_ATP-dependent_DNA_helicase_RuvA
Escherichia coli (strain K12)	ruvB	-	-	-	-	-		9442895	-	-	-	-	-	P0A812	RUVB_ECOLI	-	Holliday_junction_ATP-dependent_DNA_helicase_RuvB
Escherichia coli (strain K12)	ruvC	-	-	-	-	-		9442895	-	-	-	-	-	P0A814	RUVC_ECOLI	-	Crossover_junction_endodeoxyribonuclease_RuvC
Escherichia coli (strain K12)	sbcC	-	-	-	-	-		9927737	-	-	-	-	-	P13458	SBCC_ECOLI	-	Nuclease_SbcCD_subunit_C
Escherichia coli (strain K12)	sbcD	-	-	-	-	-		9927737	-	-	-	-	-	P0AG76	SBCD_ECOLI	-	Nuclease_SbcCD_subunit_D
Escherichia coli (strain K12)	ssb	-	-	-	-	-		19052323	-	-	-	-	-	P0AGE0	SSB_ECOLI	-	Single-stranded_DNA-binding_protein
Escherichia coli (strain K12)	sulA	-	-	-	-	-		16630889	-	-	-	-	-	P0AFZ5	SULA_ECOLI	-	Cell_division_inhibitor_SulA
Escherichia coli (strain K12)	umuC	-	-	-	-	-		16000023	-	-	-	-	-	P04152	UMUC_ECOLI	-	Protein_UmuC
Escherichia coli (strain K12)	umuD	-	-	-	-	-		16000023	-	-	-	-	-	P0AG11	UMUD_ECOLI	-	Protein_UmuD
Escherichia coli (strain K12)	uvrA	-	-	-	-	-		16000023	-	-	-	-	-	P0A698	UVRA_ECOLI	-	UvrABC_system_protein_A
Escherichia coli (strain K12)	uvrB	-	-	-	-	-		16000023	-	-	-	-	-	P0A8F8	UVRB_ECOLI	-	UvrABC_system_protein_B
Escherichia coli (strain K12)	uvrC	-	-	-	-	-		16000023	-	-	-	-	-	P0A8G0	UVRC_ECOLI	-	UvrABC_system_protein_C
Escherichia coli (strain K12)	uvrD	-	-	-	-	-		16000023	-	-	-	-	-	P03018	UVRD_ECOLI	-	DNA_helicase_II
Escherichia coli (strain K12)	yoaA	-	-	-	-	-		Detected_by_InP_as_homolog_of_hERCC2	-	-	-	-	-	P76257	YOAA_ECOLI	-	Probable_ATP-dependent_helicase_YoaA
Homo_sapiens	ATM	ATM	Plants	Sensor-(20674189)|Transducer-(21363960)	35	Checkpoint	CHKN	17525332|18082599	>3	LARGE	NO	-	+	Q13315	ATM_HUMAN	ENSG00000149311	Serine-protein_kinase_ATM
Homo_sapiens	ATR	ATR	other_Eukaryotes	Sensor-(20674189)|Transducer-(21363960)	35	Checkpoint	CHKN	17525332|18082599|20947357	W/A	MEDIUM	NO	-	+	Q13535	ATR_HUMAN	ENSG00000175054	Serine/threonine-protein_kinase_ATR
Homo_sapiens	ATRIP	ATRIP	Plants	Mediator-(20947357)|Sensor-(21211780)	64	Checkpoint	CHKN	18082599|18594563	NA	NA	NA	Undetected	NA	Q8WXE1	ATRIP_HUMAN	ENSG00000164053	ATR-interacting_protein
Homo_sapiens	BABAM1	MERIT40	Plants	Mediator-(19261748)	54	DSBrep	DSBN	19261746|19261748|20029420	NA	NA	NA	Undetected	NA	Q9NWV8	BABA1_HUMAN	ENSG00000105393	BRISC_and_BRCA1-A_complex_member_1
Homo_sapiens	BARD1	BARD1	Plants	Mediator-(19261746)	50	HR	GRN	18082599|20029420	NA	NA	NA	Undetected	NA	Q99728	BARD1_HUMAN	ENSG00000138376	BRCA1-associated_RING_domain_protein_1
Homo_sapiens	BLM	BLM	Bacteria	Effector-(21325134)	5	Dissolution of joint DNA molecules	GRN	15257300|19843584	Cel	ALMOST	YES	+	-	P54132	BLM_HUMAN	ENSG00000197299	Bloom_syndrome_protein
Homo_sapiens	BRCA1	BRCA1	other_Eukaryotes	Mediator-(21363960)|Sensor-(21203981)	49	HR	GRN	18082599|20029420|21203981	NO	STRICT	YES	+	-	P38398	BRCA1_HUMAN	ENSG00000012048	Breast_cancer_type_1_susceptibility_protein
Homo_sapiens	BRCA2	BRCA2	other_Eukaryotes	Mediator-(21203981)	76	HR	GRN	18082599|19268590|21203981	>3	LARGE	NO	+	-	P51587	BRCA2_HUMAN	ENSG00000139618	Breast_cancer_type_2_susceptibility_protein
Homo_sapiens	BRCC3	BRCC3	other_Eukaryotes	Mediator-(19261746)	53	HR	GRN	18082599	A	ALMOST	YES	+	-	P46736	BRCC3_HUMAN	ENSG00000185515|ENSG00000269884	Lys-63-specific_deubiquitinase_BRCC36
Homo_sapiens	BRE	BRE/BRC45	other_Eukaryotes	Mediator-(19261746)	62	DSBrep	DSBN	19261748	Cin/Ame	MEDIUM	NO	+	-	Q9NXR7	BRE_HUMAN	ENSG00000158019	BRCA1-A_complex_subunit_BRE
Homo_sapiens	BTRC	BTRCP	Fungi	Effector-(22099186)	67	Checkpoint	CHKN	18082599	NA	NA	NA	Undetected	NA	Q9Y297	FBW1A_HUMAN	ENSG00000166167	F-box/WD_repeat-containing_protein_1A
Homo_sapiens	CDC25A	MPIP1/CDC25A	other_Eukaryotes	Effector-(20860841)	78	Checkpoint	CHKN	18082599	F	ALMOST	YES	-	+	P30304	MPIP1_HUMAN	ENSG00000164045	M-phase_inducer_phosphatase_1
Homo_sapiens	CDC25C	MPIP3/CDC25C	Fungi	Effector-(20860841)	78	Checkpoint	CHKN	18082599	F	ALMOST	YES	-	+	P30307	MPIP3_HUMAN	ENSG00000158402	M-phase_inducer_phosphatase_3
Homo_sapiens	CDT1	CDT1	other_Eukaryotes	Effector-(18082599)	77	block_re-replication	CHKN	18082599	NO	STRICT	YES	+	-	Q9H211	CDT1_HUMAN	ENSG00000167513	DNA_replication_factor_Cdt1
Homo_sapiens	CHEK1	CHK1	Fungi	Transducer-(12781359)	45	Checkpoint	CHKN	18082599|19230643|19473886|21088254	W/A	ALMOST	YES	-	+	O14757	CHK1_HUMAN	ENSG00000149554	Serine/threonine-protein_kinase_Chk1
Homo_sapiens	CHEK2	CHK2	Unikonta	Transducer-(12781359)	45	Checkpoint	CHKN	18082599|19230643|19473886	NO	STRICT	YES	-	+	O96017	CHK2_HUMAN	ENSG00000183765	Serine/threonine-protein_kinase_Chk2
Homo_sapiens	CLSPN	CLSPN	Fungi	Mediator-(21363960)|Sensor-(21633183)	70	Checkpoint	CHKN	18082599	NA	NA	NA	Undetected	NA	Q9HAW4	CLSPN_HUMAN	ENSG00000092853	Claspin
Homo_sapiens	CUL1	CUL1	other_Eukaryotes	Effector-(19231300)	21	Checkpoint	CHKN	19903939	NO	STRICT	YES	-	+	Q13616	CUL1_HUMAN	ENSG00000055130	Cullin-1
Homo_sapiens	CUL4A	CUL4	other_Eukaryotes	Effector-(19231300)	21	NERt|block_re-replication	Shared	18082599	>3	LARGE	NO	-	+	Q13619	CUL4A_HUMAN	ENSG00000139842	Cullin-4A
Homo_sapiens	DCLRE1B	Apollo	other_Eukaryotes	Effector-(18469862)	40	HR	GRN	16730175|18469862|19411856	>3	LARGE	NO	-	+	Q9H816	DCR1B_HUMAN	ENSG00000118655	5'_exonuclease_Apollo
Homo_sapiens	DCLRE1C	Artemis	other_Eukaryotes	Effector-(20543526)	40	NHEJ	GRN	20543526	A	ALMOST	YES	-	+	Q96SD1	DCR1C_HUMAN	ENSG00000152457	Protein_artemis
Homo_sapiens	DDB1	DDB1	other_Eukaryotes	Mediator-(18082599)	33	NERt|block_re-replication	Shared	18082599	>3	LARGE	NO	+	-	Q16531	DDB1_HUMAN	ENSG00000167986	DNA_damage-binding_protein_1
Homo_sapiens	DNA2	DNAL2	Plants	Effector-(21325134)	63	HR	GRN	19487465|21325134	NA	NA	NA	Undetected	NA	P51530	DNA2_HUMAN	ENSG00000138346	DNA_replication_ATP-dependent_helicase/nuclease_DNA2
Homo_sapiens	DTL	DTL/CDT2	other_Eukaryotes	Mediator-(18082599)	56	block_re-replication	CHKN	18082599	A	ALMOST	YES	+	-	Q9NZJ0	DTL_HUMAN	ENSG00000143476	Denticleless_protein_homolog
Homo_sapiens	EME1	EME1	Plants	Effector-(21859861)	59	Dissolution of joint DNA molecules	GRN	12686547	NO	STRICT	YES	+	-	Q96AY2	EME1_HUMAN	ENSG00000154920	Crossover_junction_endonuclease_EME1
Homo_sapiens	ERCC1	ERCC1	other_Eukaryotes	Effector-(18166977)	22	NER	GRN	11357144|16855787|18166977	Cel	ALMOST	YES	+	-	P07992	ERCC1_HUMAN	ENSG00000012061	DNA_excision_repair_protein_ERCC-1
Homo_sapiens	ERCC2	ERCC2/XPD	other_Eukaryotes	Effector-(18166977)	9	NER	GRN	11357144|16855787|18166977	NO	STRICT	YES	+	-	P18074	ERCC2_HUMAN	ENSG00000104884	TFIIH_basal_transcription_factor_complex_helicase_XPD_subunit
Homo_sapiens	ERCC3	ERCC3/XPB	Bacteria	Effector-(18166977)	3	NER	GRN	11357144|16855787|18166977	NO	STRICT	YES	-	+	P19447	ERCC3_HUMAN	ENSG00000163161	TFIIH_basal_transcription_factor_complex_helicase_XPB_subunit
Homo_sapiens	ERCC4	XPF/ERCC4	other_Eukaryotes	Effector-(18166977)	12	NER	GRN	11357144|16855787|18166977	W/A	MEDIUM	NO	-	+	Q92889	XPF_HUMAN	ENSG00000175595	DNA_repair_endonuclease_XPF
Homo_sapiens	ERCC5	ERCC5/XPG	other_Eukaryotes	Effector-(18166977)	24	NER	GRN	11357144|16855787|18166977	>3	LARGE	NO	-	+	P28715	ERCC5_HUMAN	ENSG00000134899	DNA_repair_protein_complementing_XP-G_cells
Homo_sapiens	ERCC6	ERCC6/CSB	other_Eukaryotes	Mediator-(18166977)|Sensor-(18166977)	39	NERt	GRN	11357144|16855787|18166977	Bfl	ALMOST	YES	+	-	Q03468	ERCC6_HUMAN	ENSG00000225830	DNA_excision_repair_protein_ERCC-6
Homo_sapiens	ERCC8	ERCC8/CSA	other_Eukaryotes	Effector-(18166977)	51	NERt	GRN	11357144|16855787|18166977	Cin	ALMOST	YES	+	-	Q13216	ERCC8_HUMAN	ENSG00000049167	DNA_excision_repair_protein_ERCC-8
Homo_sapiens	EXO1	EXO1	other_Eukaryotes	Effector-(22326273,14676842,21808022)	24	HR	GRN	14676842|18048416	NO	STRICT	YES	-	+	Q9UQ84	EXO1_HUMAN	ENSG00000174371	Exonuclease_1
Homo_sapiens	FAM175A	Abrasa	Vertebrata	Mediator-(19261746)	94	DSBrep	DSBN	18082599	NA	NA	NA	Undetected	NA	Q6UWZ7	F175A_HUMAN	ENSG00000163322	BRCA1-A_complex_subunit_Abraxas
Homo_sapiens	FANCD2	FACD2/FANCD2	other_Eukaryotes	Effector-(20676667)|Mediator-(20676667)	42	ICL repair	GRN	18082599	>3	LARGE	NO	+	-	Q9BXW9	FACD2_HUMAN	ENSG00000144554	Fanconi_anemia_group_D2_protein
Homo_sapiens	FANCM	FANCM	Archaea	Sensor-(21975120,22615860)	3	ICL repair	GRN	22615860	A/F	MEDIUM	NO	-	+	Q8IYD8	FANCM_HUMAN	ENSG00000187790	Fanconi_anemia_group_M_protein
Homo_sapiens	FBXO31	FBX31	Metazoa	Effector-(19412162)	86	Checkpoint	CHKN	18082599|19412162	NA	NA	NA	Undetected	NA	Q5XUX0	FBX31_HUMAN	ENSG00000103264	F-box_only_protein_31
Homo_sapiens	H2AFX	H2AX	other_Eukaryotes	Mediator-(20860841)	17	DSBrep	DSBN	18082599	>3	LARGE	NO	+	-	P16104	H2AX_HUMAN	ENSG00000188486	Histone_H2AX
Homo_sapiens	HERC2	HERC2	Metazoa	Mediator-(20023648)|Transducer-(20023648)	72	DSBrep	DSBN	20023648|20406985	NA	NA	NA	Undetected	NA	O95714	HERC2_HUMAN	ENSG00000128731|ENSG00000263162	E3_ubiquitin-protein_ligase_HERC2
Homo_sapiens	HNRNPK	HNRPK	Metazoa	Effector-(19579069)	75	CC arrest	CHKN	19579069	NA	NA	NA	Undetected	NA	P61978	HNRPK_HUMAN	ENSG00000165119	Heterogeneous_nuclear_ribonucleoprotein_K
Homo_sapiens	HUS1	HUS1	other_Eukaryotes	Sensor-(20860841)	38	Checkpoint	CHKN	18082599	NA	NA	unreliable	+	-	O60921	HUS1_HUMAN	ENSG00000136273	Checkpoint_protein_HUS1
Homo_sapiens	KAT5	KAT5	other_Eukaryotes	Effector-(17923702)	41	DSBrep|HR	Shared	18082599|20160506	W/A	MEDIUM	NO	-	+	Q92993	KAT5_HUMAN	ENSG00000172977	Histone_acetyltransferase_KAT5
Homo_sapiens	KAT8	MYST1	other_Eukaryotes	Effector-(20479123)	41	NHEJ	GRN	20479123	Cel/Dme	MEDIUM	NO	-	+	Q9H7Z6	KAT8_HUMAN	ENSG00000103510	Histone_acetyltransferase_KAT8
Homo_sapiens	LIG4	DNLI4	other_Eukaryotes	Effector-(21329706)	37	NHEJ	GRN	11357144|21329706	W/A	MEDIUM	NO	+	-	P49917	DNLI4_HUMAN	ENSG00000174405	DNA_ligase_4
Homo_sapiens	MAPK3	MK03/ERK1	other_Eukaryotes	Transducer-(16186792)	45	CC arrest	CHKN	22576881	NO	STRICT	YES	-	+	P27361	MK03_HUMAN	ENSG00000102882	Mitogen-activated_protein_kinase_3
Homo_sapiens	MAPKAPK2	MAPK2/MK2	Fungi	Transducer-(19230643)	45	Checkpoint	CHKN	18082599|19230643	basal	ALMOST	YES	-	+	P49137	MAPK2_HUMAN	ENSG00000162889|ENSG00000266641	MAP_kinase-activated_protein_kinase_2
Homo_sapiens	MDC1	MDC1/PAXI1	Vertebrata	Mediator-(21363960)|Sensor-(21326949)	89	DSBrep	DSBN	18082599|21482717	NA	NA	NA	Undetected	NA	Q14676	MDC1_HUMAN	ENSG00000137337|ENSG00000206481|ENSG00000224587|ENSG00000225589|ENSG00000228575|ENSG00000231135|ENSG00000234012|ENSG00000237095	Mediator_of_DNA_damage_checkpoint_protein_1
Homo_sapiens	MDM2	mdm2	Metazoa	Effector-(21541195)	88	CC arrest	CHKN	18082599	NA	NA	NA	Undetected	NA	Q00987	MDM2_HUMAN	ENSG00000135679	E3_ubiquitin-protein_ligase_Mdm2
Homo_sapiens	MDM4	mdm4	Vertebrata	Effector-(21541195)	88	CC arrest	CHKN	18082599	NA	NA	NA	Undetected	NA	O15151	MDM4_HUMAN	ENSG00000198625	Protein_Mdm4
Homo_sapiens	MLH1	MLH1	Bacteria	Sensor-(16612326)	6	Mismatch	GRN	11920679|16464007|16612326	Cel/A	MEDIUM	NO	-	+	P40692	MLH1_HUMAN	ENSG00000076242	DNA_mismatch_repair_protein_Mlh1
Homo_sapiens	MRE11A	MRE11	other_Eukaryotes	Sensor-(21363960)	13	DSBrep|HR	Shared	18082599|21252998	W/A	MEDIUM	NO	+	-	P49959	MRE11_HUMAN	ENSG00000020922	Double-strand_break_repair_protein_MRE11A
Homo_sapiens	MSH2	MSH2	other_Eukaryotes	Sensor-(16612326,21975120)	2	Mismatch	GRN	11920679|16464007|16612326	Cel/A	MEDIUM	NO	-	+	P43246	MSH2_HUMAN	ENSG00000095002	DNA_mismatch_repair_protein_Msh2
Homo_sapiens	MSH3	MSH3	Bacteria	Sensor-(16612326,21975120)	2	Mismatch	GRN	11920679|16464007|16612326|17525332	Cel/A	MEDIUM	NO	-	+	P20585	MSH3_HUMAN	ENSG00000113318	DNA_mismatch_repair_protein_Msh3
Homo_sapiens	MSH6	MSH6	Bacteria	Sensor-(16612326,21975120)|Transducer-(21075794)	2	Mismatch	GRN	11920679|16464007|16612326|21075794	Cel/A	MEDIUM	NO	-	+	P52701	MSH6_HUMAN	ENSG00000116062	DNA_mismatch_repair_protein_Msh6
Homo_sapiens	MTA2	MTA2	Metazoa	Sensor-(20805320)	79	RF	RFN	12920132|IRB_DDRMeeting2012VConstanzo	NA	NA	NA	Undetected	NA	O94776	MTA2_HUMAN	ENSG00000149480	Metastasis-associated_protein_MTA2
Homo_sapiens	MUS81	MUS81	other_Eukaryotes	Effector-(21859861)	12	Dissolution of joint DNA molecules	GRN	12686547	>3	LARGE	NO	-	+	Q96NY9	MUS81_HUMAN	ENSG00000172732	Crossover_junction_endonuclease_MUS81
Homo_sapiens	NBN	NBN	Plants	Effector-(21252998)|Mediator-(21252998)|Sensor-(18082599)|Transducer-(18082599)	61	DSBrep|HR	Shared	18082599|21252998	NA	NA	NA	Undetected	NA	O60934	NBN_HUMAN	ENSG00000104320	Nibrin
Homo_sapiens	NHEJ1	XLF	Fungi	Effector-(16439205)	71	NHEJ	GRN	16571728|17038309|21329706	NA	NA	NA	Undetected	NA	Q9H9Q4	NHEJ1_HUMAN	ENSG00000187736	Non-homologous_end-joining_factor_1
Homo_sapiens	NR4A2	NR4A2	Bilateria	Mediator-(21979916)	73	RF|BER|NHEJ	Shared	21979916	NA	NA	NA	Undetected	NA	P43354	NR4A2_HUMAN	ENSG00000153234	Nuclear_receptor_subfamily_4_group_A_member_2
Homo_sapiens	NSMCE2	MMS21	other_Eukaryotes	Transducer-(22369641)	52	HR	GRN	16055714	>3	LARGE	NO	+	-	Q96MF7	NSE2_HUMAN	ENSG00000156831	E3_SUMO-protein_ligase_NSE2
Homo_sapiens	PALB2	PALB2	Vertebrata	Mediator-(21203981)	93	DSBrep|HR	Shared	19268590|21203981	NA	NA	NA	Vertebrate specific	NA	Q86YC2	PALB2_HUMAN	ENSG00000083093	Partner_and_localizer_of_BRCA2
Homo_sapiens	PARP1	PARP1	other_Eukaryotes	Sensor-(20965415)	43	BER	GRN	18082599	W/A	MEDIUM	NO	-	+	P09874	PARP1_HUMAN	ENSG00000143799	Poly_[ADP-ribose]_polymerase_1
Homo_sapiens	PARP2	PARP2	other_Eukaryotes	Sensor-(20965415)	43	BER	GRN	19847258	Cin	ALMOST	YES	-	+	Q9UGN5	PARP2_HUMAN	ENSG00000129484	Poly_[ADP-ribose]_polymerase_2
Homo_sapiens	PAXIP1	PAXI1	other_Eukaryotes	Mediator-(21363960)	58	DSBrep|HR	Shared	21035408	NA	NA	NA	Not_the_smae_MDC1	NA	Q6ZW49	PAXI1_HUMAN	ENSG00000157212	PAX-interacting_protein_1
Homo_sapiens	PCNA	PCNA	Archaea	Effector-(20068082)|Mediator-(17512402)	4	block_re-replication	CHKN	18082599|20074041	Cel	ALMOST	YES	+	-	P12004	PCNA_HUMAN	ENSG00000132646	Proliferating_cell_nuclear_antigen
Homo_sapiens	PIAS1	PIAS1	Plants	Effector-(20016603)	55	DSBrep	DSBN	20016603|20074042	NO	STRICT	YES	-	+	O75925	PIAS1_HUMAN	ENSG00000033800	E3_SUMO-protein_ligase_PIAS1
Homo_sapiens	PIAS4	PIAS4	Vertebrata	Effector-(20016603)	55	DSBrep	DSBN	20016603|20074042	NO	STRICT	YES	-	+	Q8N2W9	PIAS4_HUMAN	ENSG00000105229	E3_SUMO-protein_ligase_PIAS4
Homo_sapiens	PLK1	PLK1	Bacteria	Transducer-(20126263)	65	Checkpoint	CHKN	18082599|20126263	<3	ALMOST	YES	+	-	P53350	PLK1_HUMAN	ENSG00000166851	Serine/threonine-protein_kinase_PLK1
Homo_sapiens	PMS2	PMS2	other_Eukaryotes	Mediator-(16612326)|Sensor-(16612326)	6	Mismatch	GRN	11920679|16464007|16612326	Cel/A	MEDIUM	NO	-	+	P54278	PMS2_HUMAN	ENSG00000122512	Mismatch_repair_endonuclease_PMS2
Homo_sapiens	PRKDC	PKRCD	other_Eukaryotes	Transducer-(21211780)	35	NHEJ	GRN	11357144|21487018|21514376	>3	LARGE	NO	-	+	P78527	PRKDC_HUMAN	ENSG00000253729	DNA-dependent_protein_kinase_catalytic_subunit
Homo_sapiens	RAD1	RAD1	other_Eukaryotes	Sensor-(21363960)	28	Checkpoint	CHKN	18082599	W/A	MEDIUM	NO	+	-	O60671	RAD1_HUMAN	ENSG00000113456	Cell_cycle_checkpoint_protein_RAD1
Homo_sapiens	RAD17	RAD17	other_Eukaryotes	Sensor-(20068082)	26	Checkpoint	CHKN	18082599	W/A	MEDIUM	NO	+	-	O75943	RAD17_HUMAN	ENSG00000152942|ENSG00000262511	Cell_cycle_checkpoint_protein_RAD17
Homo_sapiens	RAD18	RAD18	other_Eukaryotes	Transducer-(19396164)	46	DSBrep	DSBN	18082599|20971043	<3	MEDIUM	NO	+	-	Q9NS91	RAD18_HUMAN	ENSG00000070950	E3_ubiquitin-protein_ligase_RAD18
Homo_sapiens	RAD23B	rAD23B	other_Eukaryotes	Sensor-(18166977)	11	NERg	GRN	11357144|16855787|18166977	<3	MEDIUM	NO	+	-	P54727	RD23B_HUMAN	ENSG00000119318	UV_excision_repair_protein_RAD23_homolog_B
Homo_sapiens	RAD50	RAD50	Archaea	Sensor-(20860841)	1	DSBrep|HR	Shared	18082599|21252998	Cel	ALMOST	YES	+	-	Q92878	RAD50_HUMAN	ENSG00000113522	DNA_repair_protein_RAD50
Homo_sapiens	RAD51	RAD51	Bacteria	Sensor-(21252998)	0	DSBrep|HR	Shared	18082599	Cel/A	MEDIUM	NO	+	-	Q06609	RAD51_HUMAN	ENSG00000051180	DNA_repair_protein_RAD51_homolog_1
Homo_sapiens	RAD9A	RAD9	other_Eukaryotes	Sensor-(20860841)	30	Checkpoint	CHKN	18082599	Cel/A	MEDIUM	NO	+	-	Q99638	RAD9A_HUMAN	ENSG00000172613	Cell_cycle_checkpoint_control_protein_RAD9A
Homo_sapiens	RBBP8	CTIP	Bilateria	Effector-(20029420)	83	HR	GRN	17965729	NA	NA	NA	Undetected	NA	Q99708	COM1_HUMAN	ENSG00000101773	DNA_endonuclease_RBBP8
Homo_sapiens	RBX1	RBX1	other_Eukaryotes	Effector-(19231300)	10	Checkpoint	CHKN	18082599|21115485	unreliable	unreliable	unreliable	+	-	P62877	RBX1_HUMAN	ENSG00000100387	E3_ubiquitin-protein_ligase_RBX1
Homo_sapiens	RMI1	RMI	Plants	Mediator-(15775963)|Transducer-(15775963)	80	Dissolution of joint DNA molecules	GRN	15775963|16595695	NA	NA	NA	Undetected	NA	Q9H9A7	RMI1_HUMAN	ENSG00000178966	RecQ-mediated_genome_instability_protein_1
Homo_sapiens	RNF168	RNF18	Chordata	Mediator-(19203579)|Transducer-(19875294)	90	DSBrep	DSBN	19203579	NA	NA	NA	Vertebrate specific	NA	Q8IYW5	RN168_HUMAN	ENSG00000163961	E3_ubiquitin-protein_ligase_RNF168
Homo_sapiens	RNF8	RNF8	other_Eukaryotes	Mediator-(18001825)|Transducer-(18550271)	82	DSBrep	DSBN	18082599	NA	NA	NA	Undetected	NA	O76064	RNF8_HUMAN	ENSG00000112130	E3_ubiquitin-protein_ligase_RNF8
Homo_sapiens	RPA1	RFA1	other_Eukaryotes	Sensor-(12791985)	16	HR	GRN	18082599|18166977	Cel/A	MEDIUM	NO	+	-	P27694	RFA1_HUMAN	ENSG00000132383	Replication_protein_A_70_kDa_DNA-binding_subunit
Homo_sapiens	RPA2	RFA2	other_Eukaryotes	Mediator-(17531546)|Sensor-(12791985)	34	HR	GRN	18082599|18166977	>3	LARGE	NO	+	-	P15927	RFA2_HUMAN	ENSG00000117748	Replication_protein_A_32_kDa_subunit
Homo_sapiens	RPA3	RFA3	other_Eukaryotes	Mediator-(19843584)|Sensor-(12791985)	23	HR	GRN	18082599|18166977	>4	LARGE	NO	+	-	P35244	RFA3_HUMAN	ENSG00000106399	Replication_protein_A_14_kDa_subunit
Homo_sapiens	SIRT1	SIR1	Unikonta	Transducer-(20097625,20670893)	68	NHEJ	GRN	22586264	NA	NA	NA	Undetected	NA	Q96EB6	SIR1_HUMAN	ENSG00000096717	NAD-dependent_protein_deacetylase_sirtuin-1
Homo_sapiens	SKP1	SKP1	other_Eukaryotes	Effector-(22099186)	15	Checkpoint	CHKN	19903939	Ath	ALMOST	YES	+	-	P63208	SKP1_HUMAN	ENSG00000113558	S-phase_kinase-associated_protein_1
Homo_sapiens	SLX1A	SLX1	other_Eukaryotes	Effector-(19596236)	66	Dissolution of joint DNA molecules	GRN	19596236	>3	LARGE	NO	+	-	Q9BQ83	SLX1_HUMAN	ENSG00000132207|ENSG00000181625	Structure-specific_endonuclease_subunit_SLX1
Homo_sapiens	SLX4	SLX4	Metazoa	Effector-(19596236)|Mediator-(19596236)	85	Dissolution of joint DNA molecules	GRN	19596235|19596236	NA	NA	NA	Undetected	NA	Q8IY92	SLX4_HUMAN	ENSG00000188827	Structure-specific_endonuclease_subunit_SLX4
Homo_sapiens	SMARCAL1	SMAL1/SMARCAL1	other_Eukaryotes	Effector-(19841479)	44	RF	RFN	19793861|19841479	>3	LARGE	NO	+	-	Q9NZC9	SMAL1_HUMAN	ENSG00000138375	SWI/SNF-related_matrix-associated_actin-dependent_regulator_of_chromatin_subfamily_A-like_protein_1
Homo_sapiens	SMC1A	SMC1A	Bacteria	Effector-(19842212)	8	DSBrep	DSBN	19842212|21139141	Cel/Plants	MEDIUM	NO	-	+	Q14683	SMC1A_HUMAN	ENSG00000072501|ENSG00000269384	Structural_maintenance_of_chromosomes_protein_1A
Homo_sapiens	SMC5	SMC5	other_Eukaryotes	Mediator-(16810316)	8	HR	GRN	17589526	Cel/Plants	MEDIUM	NO	-	+	Q8IY18	SMC5_HUMAN	ENSG00000198887	Structural_maintenance_of_chromosomes_protein_5
Homo_sapiens	SMC6	SMC6	other_Eukaryotes	Mediator-(16810316)	8	HR	GRN	17589526	Cel/A	MEDIUM	NO	-	+	Q96SB8	SMC6_HUMAN	ENSG00000163029	Structural_maintenance_of_chromosomes_protein_6
Homo_sapiens	SOX4	SOX4	Chordata	Effector-(19234109)	87	CC arrest	CHKN	19234109	NA	NA	NA	Undetected	NA	Q06945	SOX4_HUMAN	ENSG00000124766	Transcription_factor_SOX-4
Homo_sapiens	TAOK1	TAOK1	Bacteria	Transducer-(18082599)	45	Checkpoint	CHKN	18082599	Cin/Bfl	ALMOST	YES	-	+	Q7L7X3	TAOK1_HUMAN	ENSG00000160551	Serine/threonine-protein_kinase_TAO1
Homo_sapiens	TDP1	TYDP1/TDP1	other_Eukaryotes	Effector-(16141202)	25	ssbRepair	GRN	16141202	W/A	MEDIUM	NO	+	-	Q9NUW8	TYDP1_HUMAN	ENSG00000042088	Tyrosyl-DNA_phosphodiesterase_1
Homo_sapiens	TDP2	TDP2/TYDP2	other_Eukaryotes	Effector-(22740648)	48	ssbRepair	GRN	19794497	NO	STRICT	YES	+	-	O95551	TYDP2_HUMAN	ENSG00000111802	Tyrosyl-DNA_phosphodiesterase_2
Homo_sapiens	TERF2	TERF2	Vertebrata	Mediator-(19287395)	92	RF	RFN	20655466	NA	NA	NA	Vertebrate specific	NA	Q15554	TERF2_HUMAN	ENSG00000132604	Telomeric_repeat-binding_factor_2
Homo_sapiens	TIMELESS	TIM/TIMELESS	other_Eukaryotes	Effector-(17296725)|Mediator-(20068082)	29	RF	RFN	20233725	W/A	MEDIUM	NO	+	-	Q9UNS1	TIM_HUMAN	ENSG00000111602	Protein_timeless_homolog
Homo_sapiens	TIPIN	TIPIN	Plants	Mediator-(20068082)	57	RF	RFN	20233725	NA	NA	NA	Undetected	NA	Q9BVW5	TIPIN_HUMAN	ENSG00000075131	TIMELESS-interacting_protein
Homo_sapiens	TOP3A	TOP3A	Bacteria	Effector-(16595695)	7	Dissolution of joint DNA molecules	GRN	16595695	W/A	MEDIUM	NO	+	-	Q13472	TOP3A_HUMAN	ENSG00000177302	DNA_topoisomerase_3-alpha
Homo_sapiens	TOPBP1	TOPB1	other_Eukaryotes	Mediator-(21363960)	27	Checkpoint	CHKN	18082599|19464966	W/A	MEDIUM	NO	+	-	Q92547	TOPB1_HUMAN	ENSG00000163781	DNA_topoisomerase_2-binding_protein_1
Homo_sapiens	TP53BP1	53BP1	Metazoa	Mediator-(20724228)|Sensor-(21633183)	84	DSBrep	DSBN	18082599	NA	NA	NA	Undetected	NA	Q12888	TP53B_HUMAN	ENSG00000067369	Tumor_suppressor_p53-binding_protein_1
Homo_sapiens	TRIM28	KAP1/TIF1B	Bilateria	Mediator-(17056014)|Transducer-(18082607)	81	Checkpoint	CHKN	17056014|17178852	NA	NA	NA	Undetected	NA	Q13263	TIF1B_HUMAN	ENSG00000130726	Transcription_intermediary_factor_1-beta
Homo_sapiens	TRIP12	TRIPC/TRIP12	other_Eukaryotes	Transducer-(17525332)	36	DSBrep	DSBN	17525332|22884692	W	ALMOST	YES	+	-	Q14669	TRIPC_HUMAN	ENSG00000153827	E3_ubiquitin-protein_ligase_TRIP12
Homo_sapiens	UBE2N	UBE2N/UBEC13	Bacteria	Transducer-(18082599)	20	DSBrep	DSBN	18082599	>3	LARGE	NO	-	+	P61088	UBE2N_HUMAN	ENSG00000177889	Ubiquitin-conjugating_enzyme_E2_N
Homo_sapiens	UBE2T	UBE2T	Bacteria	Transducer-(22615860)	20	ICL repair	GRN	22615860	>3	LARGE	NO	-	+	Q9NPD8	UBE2T_HUMAN	ENSG00000077152	Ubiquitin-conjugating_enzyme_E2_T
Homo_sapiens	UBR5	UBR5	Metazoa	Transducer-(11714696)	74	RF	RFN	11714696|22884692	NA	NA	NA	Undetected	NA	O95071	UBR5_HUMAN	ENSG00000104517	E3_ubiquitin-protein_ligase_UBR5
Homo_sapiens	UIMC1	UIMC1	Vertebrata	Mediator-(19261746)	91	DSBrep	DSBN	17525341|18082599	NA	NA	NA	Vertebrate specific	NA	Q96RL1	UIMC1_HUMAN	ENSG00000087206	BRCA1-A_complex_subunit_RAP80
Homo_sapiens	USP11	USP11	other_Eukaryotes	Effector-(15314155)	14	DSBrep	DSBN	20233726	>3	LARGE	NO	+	-	P51784	UBP11_HUMAN	ENSG00000102226	Ubiquitin_carboxyl-terminal_hydrolase_11
Homo_sapiens	WEE1	WEE1	other_Eukaryotes	Effector-(19230643)|Transducer-(21859861)	45	Checkpoint	CHKN	18082599	>3	LARGE	NO	-	+	P30291	WEE1_HUMAN	ENSG00000166483	Wee1-like_protein_kinase
Homo_sapiens	XPA	XPA	other_Eukaryotes	Effector-(18166977)	69	NER	GRN	11357144|16855787|18166977	<3	ALMOST	YES	+	-	P23025	XPA_HUMAN	ENSG00000136936	DNA_repair_protein_complementing_XP-A_cells
Homo_sapiens	XPC	XPC	other_Eukaryotes	Sensor-(18166977)	19	NERg	GRN	11357144|16855787|18166977	W/A	MEDIUM	NO	+	-	Q01831	XPC_HUMAN	ENSG00000154767	DNA_repair_protein_complementing_XP-C_cells
Homo_sapiens	XRCC1	XRCC1	other_Eukaryotes	Mediator-(19497792)	47	BER	GRN	18971944	NO	STRICT	YES	+	-	P18887	XRCC1_HUMAN	ENSG00000073050	DNA_repair_protein_XRCC1
Homo_sapiens	XRCC4	XRCC4	Plants	Mediator-(17241822)	60	NHEJ	GRN	11357144|21329706	NA	NA	NA	Undetected	NA	Q13426	XRCC4_HUMAN	ENSG00000152422	DNA_repair_protein_XRCC4
Homo_sapiens	XRCC5	XRCC5	other_Eukaryotes	Sensor-(21211780)	31	NHEJ	GRN	19260023	>3	LARGE	NO	+	-	P13010	XRCC5_HUMAN	ENSG00000079246	X-ray_repair_cross-complementing_protein_5
Homo_sapiens	XRCC6	XRCC6	other_Eukaryotes	Sensor-(21211780)	32	NHEJ	GRN	19260023	>3	LARGE	NO	+	-	P12956	XRCC6_HUMAN	ENSG00000196419	X-ray_repair_cross-complementing_protein_6
Homo_sapiens	YWHAE	14-3-3E	other_Eukaryotes	Effector-(21945648)|Mediator-(21945648)	18	Checkpoint	CHKN	18082599|20413225	W	ALMOST	YES	+	-	P62258	1433E_HUMAN	ENSG00000108953	14-3-3_protein_epsilon
Saccharomyces_cerevisiae_(strain_ATCC_204508_/_S288c)	BMH2	-	-	-	-	-		Detected_by_InP_as_ortholog_of_h1433E			-	-	-	P34730	BMH2_YEAST	-	Protein_BMH2
Saccharomyces_cerevisiae_(strain_ATCC_204508_/_S288c)	CDC5	-	-	-	-	-		15920482			-	-	-	P32562	CDC5_YEAST	-	Cell_cycle_serine/threonine-protein_kinase_CDC5/MSD2
Saccharomyces_cerevisiae_(strain_ATCC_204508_/_S288c)	CDC53	-	-	-	-	-		Detected_by_InP_as_ortholog_of_hCUL1			-	-	-	Q12018	CDC53_YEAST	-	Cell_division_control_protein_53
Saccharomyces_cerevisiae_(strain_ATCC_204508_/_S288c)	CHK1	-	-	-	-	-		19464966			-	-	-	P38147	CHK1_YEAST	-	Serine/threonine-protein_kinase_CHK1
Saccharomyces_cerevisiae_(strain_ATCC_204508_/_S288c)	CSM3	-	-	-	-	-		21127252			-	-	-	Q04659	CSM3_YEAST	-	Chromosome_segregation_in_meiosis_protein_3
Saccharomyces_cerevisiae_(strain_ATCC_204508_/_S288c)	CTF18	-	-	-	-	-		21127252			-	-	-	P49956	CTF18_YEAST	-	Chromosome_transmission_fidelity_protein_18
Saccharomyces_cerevisiae_(strain_ATCC_204508_/_S288c)	CTF8	-	-	-	-	-		21127252			-	-	-	P38877	CTF8_YEAST	-	Chromosome_transmission_fidelity_protein_8
Saccharomyces_cerevisiae_(strain_ATCC_204508_/_S288c)	DCC1	-	-	-	-	-		21127252			-	-	-	P25559	DCC1_YEAST	-	Sister_chromatid_cohesion_protein_DCC1
Saccharomyces_cerevisiae_(strain_ATCC_204508_/_S288c)	DDC1	-	-	-	-	-		19464966			-	-	-	Q08949	DDC1_YEAST	-	DNA_damage_checkpoint_protein_1
Saccharomyces_cerevisiae_(strain_ATCC_204508_/_S288c)	DMA2	-	-	-	-	-		15146058			-	-	-	P53924	DMA2_YEAST	-	E3_ubiquitin-protein_ligase_DMA2
Saccharomyces_cerevisiae_(strain_ATCC_204508_/_S288c)	DNL4	-	-	-	-	-		16388993			-	-	-	Q08387	DNLI4_YEAST	-	DNA_ligase_4
Saccharomyces_cerevisiae_(strain_ATCC_204508_/_S288c)	DUN1	-	-	-	-	-		10357828			-	-	-	P39009	DUN1_YEAST	-	DNA_damage_response_protein_kinase_DUN1
Saccharomyces_cerevisiae_(strain_ATCC_204508_/_S288c)	ESA1	-	-	-	-	-		12353039			-	-	-	Q08649	ESA1_YEAST	-	Histone_acetyltransferase_ESA1
Saccharomyces_cerevisiae_(strain_ATCC_204508_/_S288c)	HRT1	-	-	-	-	-		10579999			-	-	-	Q08273	RBX1_YEAST	-	RING-box_protein_HRT1
Saccharomyces_cerevisiae_(strain_ATCC_204508_/_S288c)	HTA2	-	-	-	-	-		11140636			-	-	-	P04912	H2A2_YEAST	-	Histone_H2A.2
Saccharomyces_cerevisiae_(strain_ATCC_204508_/_S288c)	KIC1	-	-	-	-	-		Detected_by_InP_as_ortholog_of_hTAOK1			-	-	-	P38692	KIC1_YEAST	-	Serine/threonine-protein_kinase_KIC1
Saccharomyces_cerevisiae_(strain_ATCC_204508_/_S288c)	LCD1	-	-	-	-	-		11060031			-	-	-	Q04377	LCD1_YEAST	-	DNA_damage_checkpoint_protein_LCD1
Saccharomyces_cerevisiae_(strain_ATCC_204508_/_S288c)	LIF1	-	-	-	-	-		16388993			-	-	-	P53150	LIF1_YEAST	-	Ligase-interacting_factor_1
Saccharomyces_cerevisiae_(strain_ATCC_204508_/_S288c)	MEC1	-	-	-	-	-		19464966			-	-	-	P38111	ATR_YEAST	-	Serine/threonine-protein_kinase_MEC1
Saccharomyces_cerevisiae_(strain_ATCC_204508_/_S288c)	MEC3	-	-	-	-	-		19464966			-	-	-	Q02574	MEC3_YEAST	-	DNA_damage_checkpoint_control_protein_MEC3
Saccharomyces_cerevisiae_(strain_ATCC_204508_/_S288c)	MEK1	-	-	-	-	-		1741279			-	-	-	P24719	MEK1_YEAST	-	Meiosis-specific_serine/threonine-protein_kinase_MEK1
Saccharomyces_cerevisiae_(strain_ATCC_204508_/_S288c)	MET18	-	-	-	-	-		8943333			-	-	-	P40469	MET18_YEAST	-	DNA_repair/transcription_protein_MET18/MMS19
Saccharomyces_cerevisiae_(strain_ATCC_204508_/_S288c)	MIH1	-	-	-	-	-		Detected_by_InP_as_ortholog_of_hMPIP3			-	-	-	P23748	MPIP_YEAST	-	M-phase_inducer_phosphatase
Saccharomyces_cerevisiae_(strain_ATCC_204508_/_S288c)	MLH1	-	-	-	-	-		9368761			-	-	-	P38920	MLH1_YEAST	-	DNA_mismatch_repair_protein_MLH1
Saccharomyces_cerevisiae_(strain_ATCC_204508_/_S288c)	MMS1	-	-	-	-	-		21127252			-	-	-	Q06211	MMS1_YEAST	-	Methyl_methanesulfonate-sensitivity_protein_1
Saccharomyces_cerevisiae_(strain_ATCC_204508_/_S288c)	MMS2	-	-	-	-	-		11440714			-	-	-	P53152	MMS2_YEAST	-	Ubiquitin-conjugating_enzyme_variant_MMS2
Saccharomyces_cerevisiae_(strain_ATCC_204508_/_S288c)	MMS22	-	-	-	-	-		15718301			-	-	-	Q06164	MMS22_YEAST	-	Methyl_methanesulfonate-sensitivity_protein_22
Saccharomyces_cerevisiae_(strain_ATCC_204508_/_S288c)	MPH1	-	-	-	-	-		15126389			-	-	-	P40562	MPH1_YEAST	-	ATP-dependent_DNA_helicase_MPH1
Saccharomyces_cerevisiae_(strain_ATCC_204508_/_S288c)	MRC1	-	-	-	-	-		21127252			-	-	-	P25588	MRC1_YEAST	-	Mediator_of_replication_checkpoint_protein_1
Saccharomyces_cerevisiae_(strain_ATCC_204508_/_S288c)	MRE11	-	-	-	-	-		20348017			-	-	-	P32829	MRE11_YEAST	-	Double-strand_break_repair_protein_MRE11
Saccharomyces_cerevisiae_(strain_ATCC_204508_/_S288c)	MSH2	-	-	-	-	-		9368761			-	-	-	P25847	MSH2_YEAST	-	DNA_mismatch_repair_protein_MSH2
Saccharomyces_cerevisiae_(strain_ATCC_204508_/_S288c)	MSH3	-	-	-	-	-		9368761			-	-	-	P25336	MSH3_YEAST	-	DNA_mismatch_repair_protein_MSH3
Saccharomyces_cerevisiae_(strain_ATCC_204508_/_S288c)	MSH6	-	-	-	-	-		8723353			-	-	-	Q03834	MSH6_YEAST	-	DNA_mismatch_repair_protein_MSH6
Saccharomyces_cerevisiae_(strain_ATCC_204508_/_S288c)	NEJ1	-	-	-	-	-		16388993			-	-	-	Q06148	NEJ1_YEAST	-	Non-homologous_end-joining_protein_1
Saccharomyces_cerevisiae_(strain_ATCC_204508_/_S288c)	NFI1	-	-	-	-	-		Detected_by_InP_as_ortholog_of_hPIAS4			-	-	-	Q12216	SIZ2_YEAST	-	E3_SUMO-protein_ligase_SIZ2
Saccharomyces_cerevisiae_(strain_ATCC_204508_/_S288c)	PMS1	-	-	-	-	-		20981145			-	-	-	P14242	PMS1_YEAST	-	DNA_mismatch_repair_protein_PMS1
Saccharomyces_cerevisiae_(strain_ATCC_204508_/_S288c)	POL30	-	-	-	-	-		20981145			-	-	-	P15873	PCNA_YEAST	-	Proliferating_cell_nuclear_antigen
Saccharomyces_cerevisiae_(strain_ATCC_204508_/_S288c)	POL4	-	-	-	-	-		12235149			-	-	-	P25615	DPO4_YEAST	-	DNA_polymerase_IV
Saccharomyces_cerevisiae_(strain_ATCC_204508_/_S288c)	PSY2	-	-	-	-	-		16299494			-	-	-	P40164	PP4R3_YEAST	-	Serine/threonine-protein_phosphatase_4_regulatory_subunit_3
Saccharomyces_cerevisiae_(strain_ATCC_204508_/_S288c)	PSY3	-	-	-	-	-		21127252			-	-	-	Q12318	PSY3_YEAST	-	Platinum_sensitivity_protein_3
Saccharomyces_cerevisiae_(strain_ATCC_204508_/_S288c)	PSY4	-	-	-	-	-		21127252			-	-	-	P38193	PP4R2_YEAST	-	Serine/threonine-protein_phosphatase_4_regulatory_subunit_2
Saccharomyces_cerevisiae_(strain_ATCC_204508_/_S288c)	RAD1	-	-	-	-	-		8479526			-	-	-	P06777	RAD1_YEAST	-	DNA_repair_protein_RAD1
Saccharomyces_cerevisiae_(strain_ATCC_204508_/_S288c)	RAD10	-	-	-	-	-		20981145			-	-	-	P06838	RAD10_YEAST	-	DNA_repair_protein_RAD10
Saccharomyces_cerevisiae_(strain_ATCC_204508_/_S288c)	RAD14	-	-	-	-	-		20981145			-	-	-	P28519	RAD14_YEAST	-	DNA_repair_protein_RAD14
Saccharomyces_cerevisiae_(strain_ATCC_204508_/_S288c)	RAD16	-	-	-	-	-		20348017			-	-	-	P31244	RAD16_YEAST	-	DNA_repair_protein_RAD16
Saccharomyces_cerevisiae_(strain_ATCC_204508_/_S288c)	RAD17	-	-	-	-	-		19464966			-	-	-	P48581	RAD17_YEAST	-	DNA_damage_checkpoint_control_protein_RAD17
Saccharomyces_cerevisiae_(strain_ATCC_204508_/_S288c)	RAD18	-	-	-	-	-		15388802			-	-	-	P10862	RAD18_YEAST	-	Postreplication_repair_E3_ubiquitin-protein_ligase_RAD18
Saccharomyces_cerevisiae_(strain_ATCC_204508_/_S288c)	RAD2	-	-	-	-	-		20981145			-	-	-	P07276	RAD2_YEAST	-	DNA_repair_protein_RAD2
Saccharomyces_cerevisiae_(strain_ATCC_204508_/_S288c)	RAD23	-	-	-	-	-		20981145			-	-	-	P32628	RAD23_YEAST	-	UV_excision_repair_protein_RAD23
Saccharomyces_cerevisiae_(strain_ATCC_204508_/_S288c)	RAD24	-	-	-	-	-		15369670|19464966			-	-	-	P32641	RAD24_YEAST	-	Checkpoint_protein_RAD24
Saccharomyces_cerevisiae_(strain_ATCC_204508_/_S288c)	RAD26	-	-	-	-	-		12024048			-	-	-	P40352	RAD26_YEAST	-	DNA_repair_and_recombination_protein_RAD26
Saccharomyces_cerevisiae_(strain_ATCC_204508_/_S288c)	RAD3	-	-	-	-	-		8631896			-	-	-	P06839	RAD3_YEAST	-	DNA_repair_helicase_RAD3
Saccharomyces_cerevisiae_(strain_ATCC_204508_/_S288c)	RAD4	-	-	-	-	-		9837874			-	-	-	P14736	RAD4_YEAST	-	DNA_repair_protein_RAD4
Saccharomyces_cerevisiae_(strain_ATCC_204508_/_S288c)	RAD5	-	-	-	-	-		16224103			-	-	-	P32849	RAD5_YEAST	-	DNA_repair_protein_RAD5
Saccharomyces_cerevisiae_(strain_ATCC_204508_/_S288c)	RAD50	-	-	-	-	-		20981145			-	-	-	P12753	RAD50_YEAST	-	DNA_repair_protein_RAD50
Saccharomyces_cerevisiae_(strain_ATCC_204508_/_S288c)	RAD51	-	-	-	-	-		12235149			-	-	-	P25454	RAD51_YEAST	-	DNA_repair_protein_RAD51
Saccharomyces_cerevisiae_(strain_ATCC_204508_/_S288c)	RAD52	-	-	-	-	-		21127252			-	-	-	P06778	RAD52_YEAST	-	DNA_repair_and_recombination_protein_RAD52
Saccharomyces_cerevisiae_(strain_ATCC_204508_/_S288c)	RAD53	-	-	-	-	-		12724400|19464966			-	-	-	P22216	RAD53_YEAST	-	Serine/threonine-protein_kinase_RAD53
Saccharomyces_cerevisiae_(strain_ATCC_204508_/_S288c)	RAD54	-	-	-	-	-		15369670			-	-	-	P32863	RAD54_YEAST	-	DNA_repair_and_recombination_protein_RAD54
Saccharomyces_cerevisiae_(strain_ATCC_204508_/_S288c)	RAD55	-	-	-	-	-		15369670			-	-	-	P38953	RAD55_YEAST	-	DNA_repair_protein_RAD55
Saccharomyces_cerevisiae_(strain_ATCC_204508_/_S288c)	RAD57	-	-	-	-	-		15369670			-	-	-	P25301	RAD57_YEAST	-	DNA_repair_protein_RAD57
Saccharomyces_cerevisiae_(strain_ATCC_204508_/_S288c)	RAD59	-	-	-	-	-		15369670			-	-	-	Q12223	RAD59_YEAST	-	DNA_repair_protein_RAD59
Saccharomyces_cerevisiae_(strain_ATCC_204508_/_S288c)	RAD7	-	-	-	-	-		15177043			-	-	-	P06779	RAD7_YEAST	-	DNA_repair_protein_RAD7
Saccharomyces_cerevisiae_(strain_ATCC_204508_/_S288c)	RAD9	-	-	-	-	-		19464966			-	-	-	P14737	RAD9_YEAST	-	DNA_repair_protein_RAD9
Saccharomyces_cerevisiae_(strain_ATCC_204508_/_S288c)	RCK1	-	-	-	-	-		10778743|19230643			-	-	-	P38622	RCK1_YEAST	-	Serine/threonine-protein_kinase_RCK1
Saccharomyces_cerevisiae_(strain_ATCC_204508_/_S288c)	RCK2	-	-	-	-	-		10778743|19230643			-	-	-	P38623	RCK2_YEAST	-	Serine/threonine-protein_kinase_RCK2
Saccharomyces_cerevisiae_(strain_ATCC_204508_/_S288c)	RFA1	-	-	-	-	-		20981145			-	-	-	P22336	RFA1_YEAST	-	Replication_factor_A_protein_1
Saccharomyces_cerevisiae_(strain_ATCC_204508_/_S288c)	RFA2	-	-	-	-	-		20981145			-	-	-	P26754	RFA2_YEAST	-	Replication_factor_A_protein_2
Saccharomyces_cerevisiae_(strain_ATCC_204508_/_S288c)	RFA3	-	-	-	-	-		20981145			-	-	-	P26755	RFA3_YEAST	-	Replication_factor_A_protein_3
Saccharomyces_cerevisiae_(strain_ATCC_204508_/_S288c)	RFX1	-	-	-	-	-		16107689			-	-	-	P48743	RFX1_YEAST	-	RFX-like_DNA-binding_protein_RFX1
Saccharomyces_cerevisiae_(strain_ATCC_204508_/_S288c)	RTT101	-	-	-	-	-		22353182			-	-	-	P47050	CUL8_YEAST	-	Regulator_of_Ty1_transposition_protein_101
Saccharomyces_cerevisiae_(strain_ATCC_204508_/_S288c)	RTT109	-	-	-	-	-		17272722			-	-	-	Q07794	RT109_YEAST	-	Histone_acetyltransferase_RTT109
Saccharomyces_cerevisiae_(strain_ATCC_204508_/_S288c)	SAE2	-	-	-	-	-		9215887			-	-	-	P46946	COM1_YEAST	-	DNA_endonuclease_SAE2
Saccharomyces_cerevisiae_(strain_ATCC_204508_/_S288c)	SGS1	-	-	-	-	-		20981145			-	-	-	P35187	SGS1_YEAST	-	ATP-dependent_helicase_SGS1
Saccharomyces_cerevisiae_(strain_ATCC_204508_/_S288c)	SKP1	-	-	-	-	-		8706132			-	-	-	P52286	SKP1_YEAST	-	Suppressor_of_kinetochore_protein_1
Saccharomyces_cerevisiae_(strain_ATCC_204508_/_S288c)	SLX5	-	-	-	-	-		17591698|21127252			-	-	-	P32828	SLX5_YEAST	-	E3_ubiquitin-protein_ligase_complex_SLX5-SLX8_subunit_SLX5
Saccharomyces_cerevisiae_(strain_ATCC_204508_/_S288c)	SLX8	-	-	-	-	-		17591698			-	-	-	P40072	SLX8_YEAST	-	E3_ubiquitin-protein_ligase_complex_SLX5-SLX8_subunit_SLX8
Saccharomyces_cerevisiae_(strain_ATCC_204508_/_S288c)	SMC1	-	-	-	-	-		11983169			-	-	-	P32908	SMC1_YEAST	-	Structural_maintenance_of_chromosomes_protein_1
Saccharomyces_cerevisiae_(strain_ATCC_204508_/_S288c)	SMC5	-	-	-	-	-		15738391			-	-	-	Q08204	SMC5_YEAST	-	Structural_maintenance_of_chromosomes_protein_5
Saccharomyces_cerevisiae_(strain_ATCC_204508_/_S288c)	SMC6	-	-	-	-	-		15738391			-	-	-	Q12749	SMC6_YEAST	-	Structural_maintenance_of_chromosomes_protein_6
Saccharomyces_cerevisiae_(strain_ATCC_204508_/_S288c)	SSL2	-	-	-	-	-		20981145			-	-	-	Q00578	RAD25_YEAST	-	DNA_repair_helicase_RAD25
Saccharomyces_cerevisiae_(strain_ATCC_204508_/_S288c)	SWE1	-	-	-	-	-		15920482			-	-	-	P32944	SWE1_YEAST	-	Mitosis_inhibitor_protein_kinase_SWE1
Saccharomyces_cerevisiae_(strain_ATCC_204508_/_S288c)	SWI4	-	-	-	-	-		12724400			-	-	-	P25302	SWI4_YEAST	-	Regulatory_protein_SWI4
Saccharomyces_cerevisiae_(strain_ATCC_204508_/_S288c)	TEL1	-	-	-	-	-		19464966			-	-	-	P38110	ATM_YEAST	-	Serine/threonine-protein_kinase_TEL1
Saccharomyces_cerevisiae_(strain_ATCC_204508_/_S288c)	TOF1	-	-	-	-	-		21127252			-	-	-	P53840	TOF1_YEAST	-	Topoisomerase_1-associated_factor_1
Saccharomyces_cerevisiae_(strain_ATCC_204508_/_S288c)	UBC13	-	-	-	-	-		21127252			-	-	-	P52490	UBC13_YEAST	-	Ubiquitin-conjugating_enzyme_E2_13
Saccharomyces_cerevisiae_(strain_ATCC_204508_/_S288c)	UBC4	-	-	-	-	-		18202552			-	-	-	P15731	UBC4_YEAST	-	Ubiquitin-conjugating_enzyme_E2_4
Saccharomyces_cerevisiae_(strain_ATCC_204508_/_S288c)	UBP12	-	-	-	-	-		Detected_by_InP_as_ortholog_of_hUBP11			-	-	-	P39538	UBP12_YEAST	-	Ubiquitin_carboxyl-terminal_hydrolase_12
Saccharomyces_cerevisiae_(strain_ATCC_204508_/_S288c)	XRS2	-	-	-	-	-		20981145			-	-	-	P33301	XRS2_YEAST	-	DNA_repair_protein_XRS2
Saccharomyces_cerevisiae_(strain_ATCC_204508_/_S288c)	YKU70	-	-	-	-	-		21127252			-	-	-	P32807	KU70_YEAST	-	ATP-dependent_DNA_helicase_II_subunit_1
Saccharomyces_cerevisiae_(strain_ATCC_204508_/_S288c)	YKU80	-	-	-	-	-		21127252			-	-	-	Q04437	KU80_YEAST	-	ATP-dependent_DNA_helicase_II_subunit_2
