# Supplementary material for: Emergence and Evolutionary Analysis of the Human DDR Network: Implications in Comparative Genomics and Downstream Analyses
Source: Mol Biol Evol. 2014 Jan 16;31(4):940–61. doi: 10.1093/molbev/msu046 (PMC3969565; doi:10.1093/molbev/msu046)
Supplement: Supplementary Data [file supp_msu046_Supplementary_table2.xlsx]

## Sheet: Sheet1
Supplementary Table 2. NA in the Organism ID column indicates species not included in furher analyses as they do not provide novel information
	ORGANISM					DATABASE		No. of PROTEINS
Organism ID#	Species	Kingdom	Phylum	Observation	Status/Seq. version	Source	Download date
Cko	Candidatus Korarchaeum cryptofilum OPF8	Archaea	Korarchaeota		complete	NCBI	2010-02-03	1602
Mac	Methanosarcina acetivorans C2A	Archaea	Euryarchaeota		complete	NCBI	2010-02-03	4540
NA	Pyrolobus fumarii 1A	Archaea	Thermoprotei		complete	UniProt	2013-11-18	1967
NA	Haloferax mediterranei ATCC 33500	Archaea	Halobacteria		complete	UniProt	2013-11-18	3860
NA	Methanothermobacter thermautotrophicus Delta H	Archaea	Methanobacteria		complete	UniProt	2013-11-18	1869
NA	Nanoarchaeum equitans Kin4-M	Archaea	Nanoarchaeota		complete	UniProt	2013-11-18	536
NA	Cenarchaeum symbiosum A	Archaea	Thaumarchaeota		complete	UniProt	2013-11-18	2022
NA	Nitrosopumilus maritimus SCM1	Archaea	Thaumarchaeota		complete	UniProt	2013-11-18	1795
Sso	Sulfolobus solfataricus P2	Archaea	Crenarchaeota		complete	NCBI	2010-02-03	2977
Ava	Anabaena variabilis ATCC 29413	Bacteria	Cyanobacteria		complete	NCBI	2010-02-03	5661
Bap	Buchnera aphidicola strain 5A	Bacteria	Proteobacteria	Endosymbiont	complete	NCBI	2010-04-19	555
Bsu	Bacillus subtilis	Bacteria	Firmicutes		complete	NCBI	2010-02-03	4176
Dra	Deinococcus radiodurans R1	Bacteria	Deinococcus-Thermus		complete	NCBI	2010-02-03	3167
Eco	Escherichia coli K12	Bacteria	Proteobacteria		complete	NCBI	2010-02-03	4149
Gob	Gemmata obscuriglobus UQM 2246	Bacteria	Planctomycetes		draft assembly	NCBI	2010-02-03	7989
Mge	Mycoplasma genitalium G37	Bacteria	Tenericutes	Parasite	complete	NCBI	2010-02-03	475
NA	Frankia alni ACN14a	Bacteria	Actinobacteria		complete	UniProt	2013-11-18	6710
NA	Gardnerella vaginalis ATCC 14019	Bacteria	Actinobacteria	Pathogen	complete	UniProt	2013-11-18	1365
NA	Streptomyces coelicolor A3(2)	Bacteria	Actinobacteria		complete	UniProt	2013-06-11	8038
NA	Persephonella marina EX-H1	Bacteria	Aquificae		complete	UniProt	2013-11-18	2048
NA	Chthonomonas calidirosea T49	Bacteria	Armatimonadetes		complete	NCBI	2013-11-18	2809
NA	Aequorivita sublithincola DSM 14238	Bacteria	Bacteroidetes		complete	UniProt	2013-11-18	3134
NA	Caldisericum exile DSM 21853	Bacteria	Caldiserica		complete	UniProt	2013-11-18	1566
NA	Chlamydophila pneumoniae LPCoLN	Bacteria	Chlamydiae	Intracellular pathogen	complete	UniProt	2013-06-11	1105
NA	Simkania negevensis ATCC VR-1471	Bacteria	Chlamydiae	Intracellular pathogen	complete	UniProt	2013-06-11	2516
NA	Methylacidiphilum infernorum V4	Bacteria	Verrucomicrobia		complete	UniProt	2013-06-11	2470
NA	Chloroflexus aurantiacus ATCC 29366	Bacteria	Chloroflexi		complete	UniProt	2013-11-18	3850
NA	Desulfurispirillum indicum S5	Bacteria	Chrysiogenetes		complete	UniProt	2013-11-18	2551
NA	Calothrix sp. PCC 6303	Bacteria	Cyanobacteria		complete	NCBI	2013-11-18	5535
NA	Deferribacter desulfuricans SSM1	Bacteria	Deferribacteres		complete	UniProt	2013-11-18	2338
NA	Dictyoglomus turgidum DSM 6724	Bacteria	Dictyoglomi		complete	UniProt	2013-11-18	1743
NA	Elusimicrobium minutum Pei191	Bacteria	Elusimicrobia	Endosymbiont	complete	UniProt	2013-11-18	1528
NA	Granulicella mallensis MP5ACTX8	Bacteria	Acidobacteria		complete	UniProt	2013-11-18	4804
NA	Clostridium botulinum Type A	Bacteria	Firmicutes		complete	UniProt	2013-11-18	3596
NA	Fusobacterium nucleatum subsp. nucleatum ATCC 25586	Bacteria	Fusobacteria	Pathogen	complete	UniProt	2013-11-18	2046
NA	Gemmatimonas aurantiaca T-27	Bacteria	Gemmatimonadetes		complete	UniProt	2013-11-18	3932
NA	Thermodesulfovibrio yellowstonii ATCC 51303	Bacteria	Nitrospirae		complete	UniProt	2013-11-18	1982
NA	Phycisphaera mikurensis NBRC 102666	Bacteria	Phycisphaerae		complete	UniProt	2013-11-18	3266
NA	Isosphaera pallida ATCC 43644	Bacteria	Planctomycetes		complete	UniProt	2013-06-11	3721
NA	Planctomyces limnophilus DSM 3776	Bacteria	Planctomycetes		complete	UniProt	2013-06-11	4258
NA	Rhodopirellula baltica SH 1	Bacteria	Planctomycetes		complete	UniProt	2013-06-11	7271
NA	Singulisphaera acidiphila DSM 18658	Bacteria	Planctomycetes		complete	UniProt	2013-06-11	7532
NA	Caulobacter crescentus CB15	Bacteria	Proteobacteria		complete	UniProt	2013-06-11	3720
NA	Haemophilus influenzae ATCC 51907	Bacteria	Proteobacteria	Pathogen	complete	UniProt	2013-11-18	1707
NA	Myxococcus xanthus DK 1622	Bacteria	Proteobacteria		complete	UniProt	2013-06-11	7314
NA	Neisseria meningitidis serogroup B MC58	Bacteria	Proteobacteria	Pathogen	complete	UniProt	2013-11-18	2001
NA	Pseudomonas putida GB-1	Bacteria	Proteobacteria		complete	UniProt	2013-06-11	5396
NA	Spirochaeta thermophila ATCC 49972	Bacteria	Spirochaetes		complete	UniProt	2013-11-18	2199
NA	Aminobacterium colombiense DSM 12261	Bacteria	Synergistia		complete	UniProt	2013-11-18	1872
NA	Thermodesulfobacterium geofontis OPF15	Bacteria	Thermodesulfobacteria		complete	UniProt	2013-11-18	1594
NA	Marinitoga piezophila KA3	Bacteria	Thermotogae		complete	UniProt	2013-11-18	2044
Pst	Pirellula staleyi DSM 6068	Bacteria	Planctomycetes		draft assembly	NCBI	2010-02-03	4717
Ame	Apis mellifera	Eukaryota	Metazoa		draft assembly	NCBI	2010-02-05	9257
Ath	Arabidopsis thaliana	Eukaryota	Viridiplantae		complete	EBI	2010-05-01	36628
Bde	Batrachochytrium dendrobatidis	Eukaryota	Fungi	Pathogen	draft assembly 1.0	Broad Institute	2010-02-09	8818
Bfl	Branchiostoma floridae	Eukaryota	Metazoa		draft assembly 1.0	JGI	2010-02-09	50817
Bna	Bigelowiella natans	Eukaryota	Rhizaria		draft assembly	NCBI	2010-02-09	344
Cel	Caenorhabditis elegans	Eukaryota	Metazoa		complete	EBI	2010-05-01	24243
Cin	Ciona intestinalis	Eukaryota	Metazoa		draft assembly 2.0	JGI	2010-02-03	14002
Cne	Cryptococcus neoformans	Eukaryota	Fungi	Pathogen	complete	NCBI	2010-02-04	6475
Cpa	Cryptosporidium parvum	Eukaryota	Alveolata	Parasite	draft assembly	NCBI	2010-02-04	3805
Cre	Chlamydomonas reinhardtii	Eukaryota	Viridiplantae		draft assembly 4.0	JGI	2010-02-05	16709
Cte	Capitella teleta	Eukaryota	Metazoa		draft assembly 1.0	JGI	2010-02-08	32415
Ddi	Dictyostelium discoideum	Eukaryota	Amoebozoa		draft assembly	NCBI	2010-02-04	13377
Dme	Drosophila melanogaster	Eukaryota	Metazoa		complete	NCBI	2010-02-05	21603
Dre	Danio rerio	Eukaryota	Metazoa		draft assembly	NCBI	2010-02-05	26709
Ecu	Encephalitozoon cuniculi	Eukaryota	Fungi	Parasite	complete	NCBI	2010-02-04	1996
Ehu	Emiliania huxleyi 1516	Eukaryota	Haptophyceae		draft assembly 1.0	JGI	2010-02-03	39125
Gga	Gallus gallus	Eukaryota	Metazoa		draft assembly	EBI	2010-05-01	22194
Gth	Guillardia theta	Eukaryota	Cryptophyta		draft assembly	NCBI	2010-02-05	632
Hsa	Homo sapiens	Eukaryota	Metazoa		complete	EBI	2010-05-01	64611
Mbr	Monosiga brevicollis	Eukaryota	Choanoflagellida		draft assembly 1.0	JGI	2010-02-03	9196
Mdo	Monodelphis domestica	Eukaryota	Metazoa		draft assembly	EBI	2010-02-05	32541
Mus	Mus musculus	Eukaryota	Metazoa		complete	EBI	2010-02-05	43905
Ngr	Naegleria gruberi	Eukaryota	Heterolobosea		draft assembly 1.0	JGI	2010-02-03	15753
Nve	Nematostella vectensis	Eukaryota	Metazoa		draft assembly 1.0	JGI	2010-02-08	27273
Oan	Ornithorhynchus anatinus	Eukaryota	Metazoa		draft assembly	EBI	2010-02-05	26836
Osa	Oryza sativa	Eukaryota	Viridiplantae		complete	NCBI	2010-02-05	26777
Pfa	Plasmodium falciparum	Eukaryota	Alveolata	Parasite	complete	NCBI	2010-02-04	5265
Ppa	Physcomitrella patens subsp patens	Eukaryota	Viridiplantae		draft assembly 1.1	JGI	2010-02-09	35938
Ptr	Phaeodactylum tricornutum	Eukaryota	Stramenopiles		draft assembly 2.0	JGI	2010-02-05	10402
Sce	Saccharomyces cerevisiae	Eukaryota	Fungi		complete	NCBI	2010-02-04	5880
Sja	Schistosoma japonicum	Eukaryota	Metazoa	Parasite	draft assembly	CHGC	2010-02-08	13469
Spo	Schizosaccharomyces pombe	Eukaryota	Fungi		complete	NCBI	2010-02-04	5003
Tad	Trichoplax adhaerens	Eukaryota	Metazoa		draft assembly 1.0	JGI	2010-01-26	11520
Tbr	Trypanosoma brucei	Eukaryota	Euglenozoa	Parasite	draft assembly	NCBI	2010-02-04	9279
Tca	Tribolium castaneum	Eukaryota	Metazoa		draft assembly	NCBI	2010-02-05	9833
Xtr	Xenopus tropicalis	Eukaryota	Metazoa		draft assembly 4.1	NCBI	2010-02-03	27916
