# Supplementary material for: Emergence and Evolutionary Analysis of the Human DDR Network: Implications in Comparative Genomics and Downstream Analyses
Source: Mol Biol Evol. 2014 Jan 16;31(4):940–61. doi: 10.1093/molbev/msu046 (PMC3969565; doi:10.1093/molbev/msu046)
Supplement: Supplementary Data [file supp_msu046_Supplementary_table3.xlsx]

## Sheet: Sheet1
		Bacteria								Archaea			Cryptophyta	Haptophyceae	Rhizariae	Heteroconta	Alveolata		Euglenozoa	Heterolobosea	Viridiplantae				Amoebozoa		Fungi				Choanoflagellida	Placozoa	Cnidaria	Annelida	Platyhelminthes	Nematoda	Arthropoda			Tunicata	Cephalochordata	Teleostei	Amphibia	Archosauria	Mammalia
DDR Protein	Seed organism	Bap	Eco	Ava	Bsu	Mge	Pst	Gob	Dra	Cko	Mac	Sso	Gth	Ehu	Bna	Ptr	Cpa	Pfa	Tbr	Ngr	Cre	Ppa	Osa	Ath	Ddi	Ecu	Bde	Cne	Spo	Sce	Mbr	Tad	Nve	Cte	Sja	Cel	Tca	Ame	Dme	Cin	Bfl	Dre	Xtr	Gga	Oan	Mdo	Mus	Hsa
YWHAE	H. sapiens	0	0	0	0	0	0	0	0	0	0	0	0	457856	0	5651	66359052	124512420	71756205	80121	185967	211050	115446909	Q01525	111218960	19173059	05641	58261082	19115079	6320304	38193	63383	104509	152326	0030210	Q20655	91087875	48096523	24647891	228454	283407	47086819	410752	ENSGALP00000004182	ENSOANP00000004013	ENSMODP00000012735	P62259	P62258
ATM	H. sapiens	0	0	0	0	0	0	0	0	0	0	0	0	0	0	0	0	0	0	0	0	85498	115434040	Q9M3G7	0	0	00212	58268758	19075626	6319383	0	33879	171012	149364	0	Q9N3Q4	189241940	110760382	116008010	274957	88587	189539746	452719	ENSGALP00000027660	ENSOANP00000009993	ENSMODP00000018290	Q62388	Q13315
ATR	H. sapiens	0	0	0	0	0	0	0	0	0	0	0	0	467327	0	0	66357350	0	74025920	0	282428	129584	115470034	Q9FKS4	66802608	19074032	01428	58267398	19112149	6319612	0	54713	0	164972	0077490	Q22258	91088417	0	24642511	249764	104468	189515715	467371	ENSGALP00000004185	ENSOANP00000005789	ENSMODP00000026543	Q9JKK8	Q13535
ATRIP	H. sapiens	0	0	0	0	0	0	0	0	0	0	0	0	0	0	0	0	0	0	0	0	0	115443979	C8KI33	0	0	0	0	19115493	6320707	0	0	239691	0	0	0	0	0	45549208	0	126092	113678194	451816	ENSGALP00000007430	ENSOANP00000006826	ENSMODP00000017950	Q8BMG1	Q8WXE1
BARD1	H. sapiens	0	0	0	0	0	0	0	0	0	0	0	0	0	0	0	0	0	0	0	0	0	115459396	Q3E7F4	0	0	0	0	0	0	25825	0	0	0	0039940	Q21209	0	110763750	0	0	89685	189523679	307066	ENSGALP00000005502	0	ENSMODP00000019509	O70445	Q99728
BLM	H. sapiens	0	162135918	75908908	16078982	0	283780735	168700649	15806307	0	20093292	0	0	0	0	18280	66475914	124808958	72393397	0	0	1048	115486585	Q8L840	66802111	19074536	05213	58265716	19114004	6323844	0	30770	145462	91032	0	O18017	0	110768389	24646066	0	198907	189527306	315898	ENSGALP00000013422	ENSOANP00000014820	ENSMODP00000024262	O88700	P54132
BRCA1	H. sapiens	0	0	0	0	0	0	0	0	0	0	0	0	0	0	0	0	0	0	79978	152745	0	115464839	Q8RXD4	66800521	0	0	0	0	0	25650	54061	238046	0	0067010	0	0	0	0	292150	122998	0	197687	ENSGALP00000004383	0	ENSMODP00000018933	A2A4Q4	P38398
BRCA2	H. sapiens	0	0	0	0	0	0	0	0	0	0	0	0	0	0	0	66361750	0	115503949	0	413646	0	115434696	Q7Y1C5	0	0	0	0	0	0	0	0	0	0	0053910	0	0	110760639	0	0	109604	160333708	0	ENSGALP00000035678	ENSOANP00000024378	ENSMODP00000033276	P97929	P51587
BRCC3	H. sapiens	0	0	0	0	0	0	0	0	0	0	0	0	0	0	0	0	0	71743978	3574	155147	181964	115465193	Q8RW94	0	0	05845	0	0	0	0	0	191257	208045	0	0	0	110755072	0	285408	277266	189545199	0	ENSGALP00000039497	ENSOANP00000013892	ENSMODP00000027214	P46737	P46736
BRE	H. sapiens	0	0	0	0	0	0	0	0	0	0	0	0	0	0	0	0	0	0	69708	0	192930	115469974	Q5XF81	0	0	0	0	0	0	0	52680	130205	112865	0	0	189241403	110764761	0	299178	269508	62955527	151045	ENSGALP00000016287	ENSOANP00000009037	ENSMODP00000019443	Q8K3W0	Q9NXR7
CDT1	H. sapiens	0	0	0	0	0	0	0	0	0	0	0	0	0	0	0	66357258	0	0	0	0	68809	115457182	Q9M1S9	0	19074390	0	0	0	0	28899	0	0	0	0203170	Q86S68	91078768	110749350	17864542	0	0	189521747	475718	ENSGALP00000022344	ENSOANP00000021918	ENSMODP00000004984	Q8R4E9	Q9H211
CHEK1	H. sapiens	0	0	0	0	0	0	0	0	170289645	0	0	0	0	0	0	0	0	0	0	0	0	0	0	0	19173022	00726	58269944	19075570	6319751	0	24287	139755	106564	0006300	Q9N3Z3	91094709	66525079	24584657	285768	59419	41055668	299462	ENSGALP00000040314	ENSOANP00000010076	ENSMODP00000005092	O35280	O14757
CHEK2	H. sapiens	0	0	0	0	0	0	0	0	0	0	0	0	0	0	0	0	0	0	0	0	0	0	0	66812844	0	00223	0	19075441	6320102	15828	29114	163148	224883	0037920	Q9U1Y5	91084525	110755537	24585370	287385	230456	41053305	207625	ENSGALP00000009122	ENSOANP00000014054	ENSMODP00000010421	Q9Z265	O96017
CLSPN	H. sapiens	0	0	0	0	0	0	0	0	0	0	0	0	0	0	0	0	0	0	0	0	0	0	0	0	0	0	0	19115398	10383754	0	52673	0	0	0	O17838	189239375	110757802	24657526	290153	121497	0	372874	ENSGALP00000003690	ENSOANP00000003309	ENSMODP00000029540	Q80YR7	Q9HAW4
CUL1	H. sapiens	0	0	0	0	0	0	0	0	0	0	0	0	0	0	0	0	124512566	74025284	81152	116937	192315	115436582	Q94AH6	66801663	0	06582	58262290	19115171	6320070	34736	37264	189228	180635	0135180	Q17389	91085981	66523378	24586420	270148	123717	45433528	150989	ENSGALP00000020225	ENSOANP00000000474	ENSMODP00000002230	Q9WTX6	Q13616
CUL4A	H. sapiens	0	0	0	0	0	0	0	0	0	0	0	0	427672	0	0	66357442	86171792	72393253	31512	133199	193769	50355720	Q8LGH4	66801087	0	02399	0	19115107	0	15020	24582	171734	227595	0	Q17392	189233758	110759504	281360373	226769	277112	189528080	475513	ENSGALP00000027120	ENSOANP00000024643	ENSMODP00000037084	Q3TCH7	Q13619
DCLRE1B	H. sapiens	0	0	0	0	0	0	0	0	0	0	0	0	450191	0	47094	0	0	72387748	30440	154372	226781	115440347	Q9FZJ4	0	0	06256	58260790	63054513	0	0	21698	89355	225584	0	Q8T3E0	0	0	0	376920	166573	116267959	307934	ENSGALP00000002949	ENSOANP00000004759	ENSMODP00000000804	Q8C7W7	Q9H816
DCLRE1C	H. sapiens	0	0	0	0	0	0	0	0	0	0	0	0	0	0	0	0	0	0	59473	0	0	115441439	0	0	0	07374	0	0	0	2631	53902	84156	147464	0	0	91090768	110759553	0	263187	252863	113676970	166615	ENSGALP00000022533	ENSOANP00000024215	ENSMODP00000021122	Q8K4J0	Q96SD1
DDB1	H. sapiens	0	0	0	0	0	0	0	0	0	0	0	0	429357	0	29502	0	0	72390667	82942	133572	101177	115465791	Q9M0V3	66808347	0	05279	58269920	19114492	0	31124	18324	241997	148808	0025810	Q21554	91087281	66509028	21357503	259874	128289	41055225	279562	ENSGALP00000008338	ENSOANP00000007759	ENSMODP00000025457	Q3U1J4	Q16531
DNA2L	H. sapiens	0	0	0	0	0	0	0	0	0	0	0	0	0	0	0	0	0	0	0	0	0	115460188	O04043	66820592	85014475	03264	58267738	19113291	6321958	0	0	94785	0	0	Q20371	0	110758830	24640932	0	113404	189526935	466332	ENSGALP00000006418	ENSOANP00000023693	ENSMODP00000021589	Q6ZQJ5	P51530
DNLI4	H. sapiens	0	0	0	0	0	0	0	0	0	0	0	0	454811	0	50218	0	0	0	79495	0	0	0	Q9LL84	66801093	0	0	58260492	19075388	6324578	21978	50031	230404	17890	0010480	Q95YE6	91089809	110756580	24641829	260123	282874	156739291	268444	ENSGALP00000027179	0	ENSMODP00000036738	Q8BTF7	P49917
DTL	H. sapiens	0	0	0	0	0	0	0	0	0	0	0	0	114948	0	0	0	0	0	0	0	196684	115454769	Q94C55	0	0	07822	0	19114500	0	0	62034	96181	229258	0022490	Q22059	91080903	66507590	17864534	252722	77120	27545239	332149	ENSGALP00000015973	ENSOANP00000013502	ENSMODP00000003544	Q3TLR7	Q9NZJ0
EME1	H. sapiens	0	0	0	0	0	0	0	0	0	0	0	0	0	0	0	0	0	0	0	0	233179	115460954	Q9SJ19	66810111	0	04086	0	0	0	26875	0	0	0	0	0	91077570	328783548	19921994	285183	117481	68437563	449465	ENSGALP00000012430	ENSOANP00000004791	ENSMODP00000026132	Q8BJW7	Q96AY2
ERCC1	H. sapiens	0	0	0	0	0	0	0	0	0	0	0	0	194939	0	13221	66475596	124800729	0	54247	102433	135142	115482968	Q9MA98	66827727	19074742	05626	58268204	19112907	6323543	2344	61989	31564	166856	0202620	Q93456	189241644	110766944	17137732	0	82543	156739319	388428	0	ENSOANP00000007190	ENSMODP00000026918	P07903	P07992
ERCC2	H. sapiens	0	0	0	0	0	0	0	0	0	0	0	0	63180	0	54072	66362610	124507219	72393255	80698	100548	217649	115462055	Q8W4M7	66827895	19074270	05105	58258935	19113937	6321019	34274	50379	180316	167887	0002530	Q9N3L2	91079234	110750960	45551134	295484	286830	41055526	157885	0	0	ENSMODP00000026921	O08811	P18074
ERCC3	H. sapiens	0	0	75907174	0	0	0	168701354	0	170291163	20091234	15897838	162605680	67391	161899087	20574	66359840	124802985	72387351	50960	0	168477	115439313	Q9FUG4	66828931	85691085	00829	58259069	19114386	6322048	32554	22911	96883	153297	0	Q95PZ4	91078404	66519335	221331068	290040	126483	42415513	460665	ENSGALP00000037325	0	ENSMODP00000023307	P49135	P19447
ERCC5	H. sapiens	0	0	0	0	0	0	0	0	0	0	0	0	202521	0	0	66356946	124800975	71745604	48232	0	71061	115451425	Q9ATY5	0	0	00687	58258651	19112887	6321697	0	23638	92816	17841	0023590	O44737	0	110757180	78706850	0	225555	62122819	198181	ENSGALP00000027186	ENSOANP00000017939	ENSMODP00000007370	B2RUC3	P28715
ERCC6	H. sapiens	0	0	0	0	0	0	0	0	0	0	0	0	201306	0	24775	0	0	72391474	82093	7539	77632	115433988	Q9ZV43	66813000	85014197	03491	0	19075591	6322495	0	53632	83656	20149	0	Q93781	0	110755282	0	296227	200949	125833380	458551	ENSGALP00000010093	ENSOANP00000012861	ENSMODP00000003046	Q8C851	Q03468
ERCC8	H. sapiens	0	0	0	0	0	0	0	0	0	0	0	0	100311	0	47119	0	0	0	0	136439	114956	115445725	Q93ZG3	66818843	0	07955	0	19112099	0	13732	59324	119845	147072	0	0	0	0	0	378118	206058	54400470	450896	ENSGALP00000023709	0	ENSMODP00000024442	Q8CFD5	Q13216
EXO1	H. sapiens	0	0	0	0	0	0	0	0	0	0	0	0	0	0	0	66475418	0	72392705	30993	122732	114516	115440283	Q8L6Z7	0	19074876	00641	0	19112842	6324607	29551	26121	12162	95129	0050150	O62245	91094765	66505302	17137168	0	130306	47087335	313142	ENSGALP00000017465	ENSOANP00000016296	ENSMODP00000008523	Q9QZ11	Q9UQ84
FAM175A	H. sapiens	0	0	0	0	0	0	0	0	0	0	0	0	0	0	0	0	0	0	0	0	0	0	0	0	0	0	0	0	0	0	0	0	0	0	0	0	0	0	0	0	54400488	476290	ENSGALP00000037208	ENSOANP00000002316	ENSMODP00000025987	Q8BPZ8	Q6UWZ7
FANCD2	H. sapiens	0	0	0	0	0	0	0	0	0	0	0	0	110761	0	0	0	0	0	61701	0	169325	115470633	O23351	66828597	0	0	0	0	0	24328	55926	10106	219308	0	Q9U2H4	189241751	110776733	45580810	287131	288860	41152221	327776	ENSGALP00000005896	ENSOANP00000028066	ENSMODP00000006726	Q80V62	Q9BXW9
FANCM	H. sapiens	0	0	0	0	0	0	0	0	0	0	15898673	0	211457	0	47619	0	0	0	69286	0	66236	115484465	Q9LQE5	66820945	0	01088	58261824	162312400	6322192	30349	26257	133840	222339	0	0	91085743	110765944	116008407	209576	118736	165972365	391706	ENSGALP00000020332	ENSOANP00000022071	ENSMODP00000032501	Q8BGE5	Q8IYD8
FBW1A	H. sapiens	0	0	0	0	0	0	0	0	0	0	0	0	0	0	0	0	0	0	0	0	0	0	0	0	0	04611	58268342	19115471	0	15157	50617	228088	148311	0083430	Q09990	91077420	66542058	17738089	205948	109504	0	454980	ENSGALP00000032557	ENSOANP00000025624	ENSMODP00000014764	Q3ULA2	Q9Y297
FBX031	H. sapiens	0	0	0	0	0	0	0	0	0	0	0	0	0	0	0	0	0	0	0	0	0	0	0	0	0	0	0	0	0	0	57437	240172	224504	0	0	0	0	0	0	82219	189537534	169553	ENSGALP00000009269	ENSOANP00000005932	ENSMODP00000005563	Q3TQF0	Q5XUX0
H2AFX	H. sapiens	0	0	0	0	0	0	0	0	0	0	0	0	66170	0	26802	66359884	86171188	72391224	5305	333	135118	115476496	Q8GUH3	66814816	19073992	00710	58263310	19115333	6319470	22990	64252	219655	198869	0063110	P09588	91079680	66506394	78706974	298480	60619	41055102	476297	ENSGALP00000019162	ENSOANP00000011557	ENSMODP00000033251	P27661	P16104
HERC2	H. sapiens	0	0	0	0	0	0	0	0	0	0	0	0	0	0	0	0	0	0	0	0	0	0	0	0	0	0	0	0	0	0	56425	170394	172844	0	0	189241718	110764378	281361147	0	207435	189520290	467245	ENSGALP00000035807	ENSOANP00000022911	ENSMODP00000037638	Q4U2R1	O95714
HNRNPK	H. sapiens	0	0	0	0	0	0	0	0	0	0	0	0	0	0	0	0	0	0	0	0	0	0	0	0	0	0	0	0	0	37610	0	170326	171528	0008360	P91277	189238821	110759591	281363839	285104	127356	67514527	45361501	ENSGALP00000020534	ENSOANP00000023017	ENSMODP00000010448	P61979	P61978
HUS1	H. sapiens	0	0	0	0	0	0	0	0	0	0	0	0	363731	0	37520	0	0	0	29264	192621	106047	115459552	Q9SSQ5	66809075	0	02733	0	19115651	6323319	7101	53881	158364	167069	0	Q9XYP0	0	0	17137664	253824	84669	189537091	320416	ENSGALP00000020325	ENSOANP00000025074	ENSMODP00000011799	Q8BQY8	O60921
KAT5	H. sapiens	0	0	0	0	0	0	0	0	0	0	0	0	0	0	3062	0	0	72391570	0	0	0	0	0	0	19074675	00353	58262966	19115542	6324818	7901	50853	124260	225096	0213620	Q9TYU5	91081059	110759952	18858193	0	125794	61651764	179921	0	0	ENSMODP00000011971	Q8CHK4	Q92993
MAPKAP2	H. sapiens	0	0	0	0	0	0	0	0	0	0	0	0	0	0	0	0	0	0	0	0	0	0	0	0	0	0	0	19075636	6321280	0	56817	207834	181324	0052020	Q965G5	0	66504805	24639958	0	116670	41152022	391320	ENSGALP00000001295	ENSOANP00000012324	ENSMODP00000002541	P49138	P49137
MDC1	H. sapiens	0	0	0	0	0	0	0	0	0	0	0	0	0	0	0	0	0	0	0	0	0	0	0	0	0	0	0	0	0	0	0	0	0	0	0	0	0	0	0	0	125839016	0	0	ENSOANP00000014344	ENSMODP00000019805	Q5PSV9	Q14676
MDM2	H. sapiens	0	0	0	0	0	0	0	0	0	0	0	0	0	0	0	0	0	0	0	0	0	0	0	0	0	0	0	0	0	0	54791	0	0	0	0	0	0	0	299195	119453	18859001	177200	ENSGALP00000016144	ENSOANP00000009460	ENSMODP00000008947	P23804	Q00987
MDM4	H. sapiens	0	0	0	0	0	0	0	0	0	0	0	0	0	0	0	0	0	0	0	0	0	0	0	0	0	0	0	0	0	0	0	0	0	0	0	0	0	0	0	0	47086581	151881	ENSGALP00000000906	ENSOANP00000021247	ENSMODP00000001964	O35618	O15151
MAPK3	H. sapiens	0	0	0	0	0	0	0	0	0	0	0	0	0	0	0	0	124803797	71748710	0	0	193902	115466494	Q39023	66807963	0	00154	58267876	19114921	6319455	27550	50661	116697	98373	0044730	P39745	0	48105813	17137550	284908	60037	0	0	0	ENSOANP00000009378	ENSMODP00000019557	Q63844	P27361
MLH1	H. sapiens	219681912	16131992	75907079	16078768	0	0	168699267	15806699	0	20089411	0	0	468418	0	54331	66358030	124803939	72393427	81389	146633	126125	115442355	Q9ZRV4	66807125	19173567	04390	58268004	19112991	6323819	25323	50100	167864	223290	0	Q9XU10	91088905	110763401	17136968	295838	96915	41054934	269468	ENSGALP00000019676	ENSOANP00000024092	ENSMODP00000016698	Q3TG77	P40692
NSMCE2	H. sapiens	0	0	0	0	0	0	0	0	0	0	0	0	0	0	31997	0	0	0	49519	0	233656	0	Q9LIM0	0	0	01188	58266162	162312472	0	0	60175	236535	158041	0	0	91088405	0	24665954	203965	117049	68383693	0	ENSGALP00000030141	ENSOANP00000025725	0	Q91VT1	Q96MF7
CDC25A	H. sapiens	0	0	0	0	0	0	0	0	0	0	0	0	0	0	0	0	0	0	52839	0	0	0	0	66810580	0	0	0	19113859	0	31992	58617	0	0	0	O44628	91094429	0	0	0	0	0	153131	ENSGALP00000007879	ENSOANP00000024782	ENSMODP00000017879	Q80VD9	P30304
CDC25C	H. sapiens	0	0	0	0	0	0	0	0	0	0	0	0	0	0	0	0	0	0	0	0	0	0	0	0	19074148	0	0	0	6323679	0	0	109363	0	0	P30634	0	110763665	0	0	0	0	150106	0	0	ENSMODP00000031645	P48967	P30307
MRE11A	H. sapiens	0	0	0	0	0	0	0	0	0	0	0	0	98533	0	54699	126643950	124505793	84043684	58924	0	30474	115460824	Q9XGM2	66800143	19173668	02882	58268028	19113847	6323880	25241	24372	245550	93010	0069970	Q23255	91085617	110755800	17647663	251234	124838	47777304	181185	ENSGALP00000035634	ENSOANP00000016491	ENSMODP00000000276	Q61216	P49959
BABAM1	H. sapiens	0	0	0	0	0	0	0	0	0	0	0	0	0	0	0	0	0	0	0	412431	181922	115466444	O82638	0	0	328769013	0	0	0	25194	0	245600	179942	0	0	91076350	110756265	0	198416999	119280	57525537	476047	0	0	ENSMODP00000018840	Q3UI43	Q9NWV8
MSH2	H. sapiens	0	0	0	0	0	0	0	0	0	0	0	0	451702	0	19604	66361202	124808862	71748512	34984	0	223185	115462941	O24617	66819479	19173014	03138	58259371	162312237	6324482	34327	56718	188431	184281	0	Q9TXR4	91093785	110749730	24584320	222018	131200	47087243	298349	ENSGALP00000038849	ENSOANP00000021200	ENSMODP00000001308	P43247	P43246
MSH3	H. sapiens	219681780	0	75909393	255767391	0	283782023	0	0	0	20089412	0	0	462330	0	0	0	0	71744582	0	0	178460	115461400	O65607	111226571	0	0	58264676	19114864	157285763	22782	0	112739	157997	0	0	0	0	0	0	124403	157841276	472000	ENSGALP00000025089	ENSOANP00000002565	ENSMODP00000025349	B2RWY6	P20585
MSH6	H. sapiens	0	16130640	0	0	0	0	168702353	0	0	0	0	0	462330	0	53969	126654495	124506031	71747656	33296	17656	80908	115479085	O04716	66827461	19074680	04089	58260898	19075844	6320302	29248	33687	40031	139957	0058170	Q9N3T8	91082687	110755815	24664545	270000	283756	33504503	339025	ENSGALP00000038835	0	ENSMODP00000001344	Q6GTK8	P52701
MTA2	H. sapiens	0	0	0	0	0	0	0	0	0	0	0	0	0	0	0	0	0	0	0	0	0	0	0	0	0	0	0	0	0	0	33395	107943	184591	0083220	O61907	0	0	0	0	0	47550705	152746	0	ENSOANP00000017475	ENSMODP00000009599	Q9R190	O94776
MUS81	H. sapiens	0	0	0	0	0	0	0	0	0	0	0	0	0	0	54612	66362384	0	0	48155	0	176090	115442221	A1Z073	66819009	19074058	03095	58264162	162312090	6320594	22361	61244	20603	101818	0089660	P91153	91093060	110760888	18543201	271909	125665	47087249	458040	0	ENSOANP00000023331	ENSMODP00000032973	Q91ZJ0	Q96NY9
KAT8	H. sapiens	0	0	0	0	0	0	0	0	0	0	0	0	365731	0	51406	66475592	124803970	0	60479	192045	115486	115473479	Q9LXD7	66820374	0	0	0	0	0	28848	55881	167841	138964	0006470	Q9U3C3	91079184	66509734	17530803	297446	123896	47086561	286056	0	ENSOANP00000025480	ENSMODP00000002268	Q9D1P2	Q9H7Z6
NBN	H. sapiens	0	0	0	0	0	0	0	0	0	0	0	0	0	0	0	0	0	0	0	0	169775	115482624	Q0H8D7	0	0	0	0	0	0	0	55562	242707	0	0	0	189237909	110766871	281365964	198433574	121621	62414138	148500	ENSGALP00000025599	ENSOANP00000002103	ENSMODP00000009536	Q9R207	O60934
NR4A2	H. sapiens	0	0	0	0	0	0	0	0	0	0	0	0	0	0	0	0	0	0	0	0	0	0	0	0	0	0	0	0	0	0	0	0	167161	0	P41829	189237801	110762206	28574322	0	84128	164698468	463856	ENSGALP00000020451	ENSOANP00000009765	ENSMODP00000005293	A2AQQ8	Q6NXU0
PALB2	H. sapiens	0	0	0	0	0	0	0	0	0	0	0	0	0	0	0	0	0	0	0	0	0	0	0	0	0	0	0	0	0	0	0	0	0	0	0	0	0	0	0	0	189514398	463065	ENSGALP00000009796	ENSOANP00000012217	ENSMODP00000008251	Q3U0P1	Q86YC2
PARP1	H. sapiens	0	0	0	0	0	0	0	0	0	0	0	0	462832	0	0	0	0	72389364	58866	0	188096	115471709	Q9ZP54	66828935	0	0	0	0	0	26401	19562	88355	223861	0303330*	Q9N4H4	0	110749415	161076197	0	125672	113677594	295562	ENSGALP00000038037	ENSOANP00000002367	ENSMODP00000007535	P11103	P09874
PARP2	H. sapiens	0	0	0	0	0	0	0	0	0	0	0	0	41396	0	0	0	0	0	0	0	150949	115436452	Q11207	66800895	0	02288	0	0	0	27847	23639	161451	122874	0	0	0	0	0	207298	125321	189516083	451928	0	0	ENSMODP00000008892	O88554	Q9UGN5
PAXIP1	H. sapiens	0	0	0	0	0	0	0	0	0	0	0	0	0	0	0	0	0	0	78906	0	0	115474221	0	66821633	0	02969	0	19111965	0	0	51872	207173	224833	0	Q94046	189238097	66499125	56311470	279936	120627	54400364	311840	ENSGALP00000010227	ENSOANP00000009834	ENSMODP00000006065	Q6NZQ4	Q6ZW49
PCNA	H. sapiens	0	0	0	0	0	0	0	0	170291142	20089009	15897339	162605678	456826	161899221	29196	66359880	124513948	71744572	35238	140580	162696	115449323	Q9ZW35	66806789	19173643	03035	58261822	19113296	6319564	37444	50695	0	161800	0075590	O02115	91087121	110764909	17136790	223015	268776	18859223	293270	ENSGALP00000040305	ENSOANP00000025275	ENSMODP00000014595	P17918	P12004
PIAS1	H. sapiens	0	0	0	0	0	0	0	0	0	0	0	0	0	0	0	0	0	0	0	330078	159935	115461835	Q680Q4	0	0	03777	58261714	19114035	0	31004	54339	134544	0	0	Q94361	189238996	110756457	24651986	201718	0	125843427	198088	ENSGALP00000012927	ENSOANP00000021371	ENSMODP00000011829	O88907	B3KSY9
PIAS4	H. sapiens	0	0	0	0	0	0	0	0	0	0	0	0	0	0	0	0	0	0	0	0	0	0	0	0	0	0	0	0	6324730	0	0	0	0	0	0	0	0	0	0	0	48374079	152718	ENSGALP00000040470	0	ENSMODP00000000916	Q9JM05	Q8N2W9
PLK1	H. sapiens	0	0	0	0	0	283782306	168699460	0	0	0	0	0	0	0	10628	0	0	72390665	53552	0	0	0	0	66821219	85690997	02755	58260620	19114559	6323643	39338	50801	230033	160517	0117190	P34331	189237118	66553034	62472270	292961	247541	70778806	147134	ENSGALP00000009850	ENSOANP00000012214	ENSMODP00000035415	Q07832	P53350
PMS2	H. sapiens	0	0	0	0	0	0	0	0	0	0	0	0	447507	0	14607	66358254	124512056	71746104	72513	106832	155569	115447025	Q941I6	66810241	19074926	06307	58264774	19115329	46562124	26866	21244	231142	218769	0049620	Q9TVL8	91079030	0	17136970	226297	199873	189525888	448929	ENSGALP00000005419	ENSOANP00000003090	ENSMODP00000010163	Q3UJP0	P54278
PRKDC	H. sapiens	0	0	0	0	0	0	0	0	0	0	0	0	0	0	0	0	0	0	57196	0	233442	0	0	111226581	0	06525	0	0	0	30238	20924	126386	224273	0	0	189234155	0	0	0	85202	189521540	464584	ENSGALP00000021030	ENSOANP00000011564	0	P97313	P78527
RAD1	H. sapiens	0	0	0	0	0	0	0	0	0	0	0	0	217010	0	42808	0	0	0	53469	205630	211041	115466208	Q8L7G8	66825129	0	0	58264254	19115721	6324944	0	19202	193548	98324	0046930	Q9U2I2	91091626	110751061	17137690	224837	124789	41053806	300512	ENSGALP00000005311	ENSOANP00000022883	ENSMODP00000025503	Q9QWZ1	O60671
RAD17	H. sapiens	0	0	0	0	0	0	0	0	0	0	0	0	211526	0	33013	66362942	0	0	0	0	141878	115451841	Q9MBA3	66801473	0	07325	58264176	19115830	6321021	5377	18196	125757	93455	0089280	O62196	91089075	110755512	45550751	0	127402	50540390	452574	ENSGALP00000025058	ENSOANP00000002583	ENSMODP00000024226	Q6NXW6	O75943
RAD18	H. sapiens	0	0	0	0	0	0	0	0	0	0	0	0	0	0	43821	0	0	0	65872	0	0	0	0	66815907	0	04976	0	19112215	6319911	25024	0	110428	217977	0	0	0	110755913	0	0	132140	41055965	301613596	ENSGALP00000013608	0	ENSMODP00000005762	Q8CDH2	Q9NS91
RAD23B	H. sapiens	0	0	0	0	0	0	0	0	0	0	0	0	471129	0	43564	66363310	124802198	72390575	78097	379047	148936	115444607	Q84L31	66808013	0	02206	58259375	19113023	6320798	20821	58050	246958	148202	0052700	Q23451	91085045	66544546	24638591	283764	61506	41056115	325289	ENSGALP00000025005	ENSOANP00000015542	ENSMODP00000018210	P54728	P54727
RAD50	H. sapiens	0	0	0	0	0	0	0	0	170289653	20090030	15899022	0	0	0	51876	66362212	0	71755961	0	13480	0	115446227	Q9SL02	66801073	19074483	05810	58262284	162312500	6324079	0	0	0	0	0079430	O44199	91084903	328781019	281364022	259857	0	189523804	458266	ENSGALP00000039135	ENSOANP00000012752	ENSMODP00000017443	Q5SV02	Q92878
RAD51	H. sapiens	0	16130606	0	16077155	12045198	283781556	0	15807331	170290825	20092352	15897194	162605684	0	161899443	0	66357650	124803581	71755957	0	190735	0	115486271	P94102	66822135	19074882	0	58259207	19114794	6320942	0	52181	0	95010	0000050	O44246	91080339	110756953	17864108	218932	0	47086005	478353	ENSGALP00000032107	ENSOANP00000016750	ENSMODP00000000325	Q08297	Q06609
RAD9A	H. sapiens	0	0	0	0	0	0	0	0	0	0	0	0	210986	0	43614	0	0	0	62743	0	136626	115452973	Q058K5	66821121	0	05020	58268020	19114367	6325062	22430	61311	121396	148357	0059640	Q95Q27	91085121	0	221512882	277097	138005	125823309	295685	ENSGALP00000016160	ENSOANP00000018088	ENSMODP00000009534	Q9Z0F6	Q99638
RBBP8	H. sapiens	0	0	0	0	0	0	0	0	0	0	0	0	0	0	0	0	0	0	0	0	0	0	0	0	0	0	0	0	0	0	0	0	228270	0	0	0	0	0	0	83382	60279691	326978	ENSGALP00000024123	ENSOANP00000005332	ENSMODP00000026852	Q80YR6	Q99708
RBX1	H. sapiens	0	0	0	0	0	0	0	0	0	0	0	162606524	358602	0	39090	66359646	124505039	71746764	5552	79815	216076	115434042	Q940X7	66806817	85691093	04164	58262962	19114300	6324438	18418	50330	169697	19740	0207670	Q23457	189236890	48095046	18543187	203162	113519	189517003	293008	ENSGALP00000019539	ENSOANP00000023120	ENSMODP00000016335	P62878	P62877
RPA1	H. sapiens	0	0	0	0	0	0	0	0	0	0	0	0	466520	0	14457	66363290	124506649	71756127	45814	123566	144964	115449015	Q9FHJ6	66804925	19074669	04884	58266158	19111884	6319321	451	50671	171280	172916	0015650	Q19537	91094635	110756775	17737841	293956	84262	167621451	150307	ENSGALP00000004840	ENSOANP00000017239	ENSMODP00000013221	Q8VEE4	P27694
RPA2	H. sapiens	0	0	0	0	0	0	0	0	0	0	0	0	55791	0	32940	0	0	72389098	0	186935	199215	115450003	Q9ZQ19	0	19074286	05247	58267036	63054444	6324017	0	32825	0	218725	0216400	Q95Y97	91088823	110748861	19921606	209094	249627	18859321	373806	ENSGALP00000001048	ENSOANP00000006077	ENSMODP00000013450	Q3TE40	P15927
RPA3	H. sapiens	0	0	0	0	0	0	0	0	0	0	0	0	434118	0	46053	66359426	124511752	71745640	63856	0	204779	115435710	Q9LXK1	66810083	19074517	07039	58263214	19075628	6322288	0	0	236362	203407	0207080	0	91090226	110761258	24641344	291386	212148	41055492	371889	ENSGALP00000017383	0	ENSMODP00000021942	Q9CQ71	P35244
RMI1	H. sapiens	0	0	0	0	0	0	0	0	0	0	0	0	0	0	0	0	0	0	0	0	169256	0	0	0	0	0	0	0	0	0	56278	247825	0	0083520	Q8MM12	0	0	0	255527	0	41055746	165629	ENSGALP00000020535	ENSOANP00000017267	ENSMODP00000035169	Q9D4G9	Q9H9A7
RNF168	H. sapiens	0	0	0	0	0	0	0	0	0	0	0	0	0	0	0	0	0	0	0	0	0	0	0	0	0	0	0	0	0	0	0	0	0	0	0	0	0	0	276565	0	41054113	206334	ENSGALP00000010308	>ENSOANP00000027377	ENSMODP00000022998	Q80XJ2	Q8IYW5
RNF8	H. sapiens	0	0	0	0	0	0	0	0	0	0	0	0	0	0	0	0	0	0	50078	0	0	0	Q9ZW89	0	0	0	0	0	0	0	0	197820	202625	0	0	0	0	0	0	133043	55925478	427699	ENSGALP00000037382	ENSOANP00000021795	ENSMODP00000016793	Q8VC56	O76064
SIRT1	H. sapiens	0	0	0	0	0	0	0	0	0	0	0	0	0	0	0	0	0	0	0	0	0	0	0	66804459	19173006	02835	58260326	68012661	6324504	1942	0	136467	93016	0032180	Q21921	189235743	66552132	17137536	262384	175074	189543864	353997	ENSGALP00000004350	ENSOANP00000007323	ENSMODP00000021523	Q923E4	Q96EB6
SKP1	H. sapiens	0	0	0	0	0	0	0	0	0	0	0	0	434598	0	17276	126653263	124514050	71755545	4721	128004	104499	115480423	Q9C5T5	66826197	19172990	06026	58259549	19112247	6320535	31689	63284	164893	176677	0208540	Q93647	91080327	66504030	24638942	293165	124598	41152201	275729	ENSGALP00000010447	ENSOANP00000001787	ENSMODP00000017714	Q9WTX5	P63208
SLX1A	H. sapiens	0	0	0	0	0	0	0	0	0	0	0	0	215514	0	0	0	0	72386583	0	0	0	0	0	0	0	02316	58259493	19114332	6319705	8836	0	174298	226573	0087280	P91351	91084301	110767573	281360057	239033	96366	125822492	190905	ENSGALP00000032263	ENSOANP00000018873	ENSMODP00000019540	Q8BX32	Q9BQ83
SLX4	H. sapiens	0	0	0	0	0	0	0	0	0	0	0	0	0	0	0	0	0	0	0	0	0	0	0	0	0	0	0	0	0	0	62221	239562	223819	0	0	0	0	0	0	111136	125850747	311265	ENSGALP00000012353	ENSOANP00000014996	ENSMODP00000020500	Q6P1D7	Q8IY92
SMARCAL1	H. sapiens	0	0	0	0	0	0	0	0	0	0	0	0	0	0	0	0	0	71755373	59568	0	0	115473589	Q9SX64	66812928	19074332	0	0	0	0	9161	0	80671	109109	0019080	Q8MNV7	91089449	110775416	24581780	270257	236966	189533084	409150	ENSGALP00000018686	0	ENSMODP00000019401	Q8BJL0	Q9NZC9
SMC1A	H. sapiens	0	16128382	0	255767364	12045154	0	0	15806921	0	0	0	162606230	451041	0	25506	66358594	124804391	71745622	56724	178882	131965	115489834	Q6Q1P4	66802390	19074170	04705	58262882	19112841	14318514	0	0	237840	228943	0015150	O01789	91088785	66506890	24649535	290090	0	125852264	293355	0	0	ENSMODP00000008992	A2AFQ5	Q14683
SMC5	H. sapiens	0	0	0	0	0	0	0	0	0	0	0	0	457217	0	54192	0	124804163	0	58473	30939	223981	115465843	Q9LFS8	66803272	19075000	06288	58265830	19115819	6324539	28020	60486	0	221205	0	Q18237	91087405	110762272	281366582	293083	286107	0	167811	ENSGALP00000037413	ENSOANP00000007970	ENSMODP00000003406	Q8CG46	Q8IY18
SMC6	H. sapiens	0	0	0	0	0	0	0	0	0	0	0	0	454491	0	0	0	124506421	0	0	150721	210410	115478002	Q9FLR5	66805443	19074461	02336	58266006	19075406	6323415	22018	61013	113902	218959	0	Q93250	189240120	110764437	24649575	292977	283349	189515584	301609962	ENSGALP00000026518	ENSOANP00000016992	ENSMODP00000004772	Q924W5	Q96SB8
SOX4	H. sapiens	0	0	0	0	0	0	0	0	0	0	0	0	0	0	0	0	0	0	0	0	0	0	0	0	0	0	0	0	0	0	0	0	0	0	0	0	0	0	290342	123578	41053828	294390	0	ENSOANP00000017629	ENSMODP00000014179	Q5SW95	Q06945
TAOK1	H. sapiens	0	0	0	0	0	0	168704041	0	0	0	0	0	0	0	0	0	0	0	0	0	0	0	0	0	0	0	0	0	6321894	18575	30095	182331	226205	0069910	P46549	189238368	66553719	24643294	260035	280196	125838002	176240	ENSGALP00000006481	ENSOANP00000020005	ENSMODP00000024124	Q5F2E8	Q7L7X3
TDP1	H. sapiens	0	0	0	0	0	0	0	0	0	0	0	0	225583	0	2432	66362892	0	84043866	62335	0	137862	115472491	Q9LXG4	66822393	0	05629	58266702	19075361	6319701	0	19546	88621	131694	0	Q9TXV7	189242173	48094884	24581359	262171	233652	125841556	159781	ENSGALP00000017339	ENSOANP00000015789	ENSMODP00000003597	B8JJC1	Q9NUW8
TDP2	H. sapiens	0	0	0	0	0	0	0	0	0	0	0	0	111400	0	0	0	0	0	82802	425826	123336	115488320	Q9SA95	0	0	0	0	0	0	37105	0	113298	219632	0055120	Q9XWG3	0	0	0	0	106827	119226210	276709	ENSGALP00000022145	0	ENSMODP00000014599	Q9JJX7	O95551
TERF2	H. sapiens	0	0	0	0	0	0	0	0	0	0	0	0	0	0	0	0	0	0	0	0	0	0	0	0	0	0	0	0	0	0	0	0	0	0	0	0	0	0	0	0	27545243	361385	ENSGALP00000000930	ENSOANP00000003745	ENSMODP00000028345	O35144	Q15554
TRIM28	H. sapiens	0	0	0	0	0	0	0	0	0	0	0	0	0	0	0	0	0	0	0	0	0	0	0	0	0	0	0	0	0	0	0	0	102254	0019600	0	0	0	0	0	0	0	456062	0	ENSOANP00000021337	0	Q62318	Q13263
TIMELESS	H. sapiens	0	0	0	0	0	0	0	0	0	0	0	0	101909	0	33206	0	0	0	53653	0	231531	115462631	Q9FLX0	66807359	0	08400	58268648	19112150	6324056	28544	53559	81863	19701	0076760	Q9XW65	189234501	110755994	28571687	250029	124290	189524891	330646	0	ENSOANP00000019821	0	Q9R1X4	Q9UNS1
TIPIN	H. sapiens	0	0	0	0	0	0	0	0	0	0	0	0	0	0	0	0	0	0	0	0	173665	115448845	Q8GW91	0	0	05441	0	68012432	6323692	0	51712	216720	225347	0	Q9TXI0	91087647	110749926	221475959	288446	83944	51010993	294523	ENSGALP00000012365	ENSOANP00000015471	ENSMODP00000012155	Q91WA1	Q9BVW5
TOP3A	H. sapiens	219681649	16129235	75909988	16078675	0	283781301	0	15806391	170289862	20090640	15897795	0	194121	0	47417	126649179	124513658	71756203	81118	0	155610	0	Q9LVP1	66820242	19074185	03101	58259767	19113553	6323263	32733	22834	108642	193082	0049450	O61660	91089373	110763026	24585251	260042	241310	189517253	453946	ENSGALP00000008036	ENSOANP00000015659	ENSMODP00000037974	O70157	Q13472
TOPB1	H. sapiens	0	0	0	0	0	0	0	0	0	0	0	0	206802	0	0	0	0	0	61854	0	111080	115452551	Q70X85	66815607	19074051	02289	58262838	19114102	0	9177	53583	112203	225496	0103690	Q20129	189234853	110755222	17864586	296302	219777	Q6NW77	362875	ENSGALP00000019134	ENSOANP00000010827	ENSMODP00000014442	Q6ZQF0	Q92547
TP53BP1	H. sapiens	0	0	0	0	0	0	0	0	0	0	0	0	0	0	0	0	0	0	0	0	0	0	0	0	0	0	0	0	0	0	54626	246110	0	0056620	0	0	0	0	0	118495	122114547	462886	ENSGALP00000013866	ENSOANP00000017758	ENSMODP00000022200	A2AU91	Q12888
TRIP12	H. sapiens	0	0	0	0	0	0	0	0	0	0	0	0	448328	0	0	0	0	74025846	78240	0	0	115461807	Q6WWW4	66807185	0	0	58266840	63054640	6322842	0	52184	191358	164474	0063470	0	189237322	110756639	281360063	269707	122598	189531864	0	ENSGALP00000004614	ENSOANP00000005790	0	Q3TY88	Q14669
UBE2N	H. sapiens	0	0	0	0	0	283781903	0	0	0	0	0	0	0	0	36198	126644771	124506459	71745028	82996	129070	170260	115439109	Q9FZ48	66818227	0	02473	58267708	19115841	6320297	17735	37524	236976	21625	0042100	Q95XX0	91092198	66564615	281360856	297695	215251	47087307	149140	ENSGALP00000018399	ENSOANP00000010565	ENSMODP00000011806	P61089	P61088
UBE2T	H. sapiens	0	0	0	0	0	283781899	0	0	0	0	0	0	47260	0	0	0	0	0	81299	0	198289	0	0	66803006	0	0	0	0	0	27984	30629	236441	158723	0	0	91086899	110774470	0	0	208863	116267983	147542	ENSGALP00000000140	ENSOANP00000017374	ENSMODP00000000779	Q9CQ37	Q9NPD8
UBP11	H. sapiens	0	0	0	0	0	0	0	0	0	0	0	0	449655	0	47704	66358708	124506253	71754725	2220	108251	24215	115481222	Q9MAQ3	66800105	19074341	01552	58269838	19075499	6322264	10860	19410	241051	180316	0212950	Q9TYY8	91084663	66521200	0	270178	288378	189520372	350315	ENSGALP00000015877	ENSOANP00000004929	ENSMODP00000013443	Q99K46	P51784
UBR5	H. sapiens	0	0	0	0	0	0	0	0	0	0	0	0	0	0	0	0	0	0	0	0	0	0	0	0	0	0	0	0	0	0	58408	10414	219094	0076510	O17858	189237186	110761196	24645474	F7AHP3	101562	189530334	462175	ENSGALP00000025803	ENSOANP00000021058	ENSMODP00000007389	Q80TP3	O95071
UIMC1	H. sapiens	0	0	0	0	0	0	0	0	0	0	0	0	0	0	0	0	0	0	0	0	0	0	0	0	0	0	0	0	0	0	0	0	0	0	0	0	0	0	0	0	189534130	118404586	ENSGALP00000040094	ENSOANP00000010108	ENSMODP00000006090	Q5U5Q9	Q96RL1
WEE1	H. sapiens	0	0	0	0	0	0	0	0	0	0	0	0	0	0	0	0	0	72388136	48087	194589	193308	115444073	Q8L4H0	66802342	19173487	0	0	19075433	6322274	29323	0	97030	226192	0	Q20085	91085441	66560584	17136988	271460	64100	54144467	409002	ENSGALP00000009252	ENSOANP00000009321	ENSMODP00000009872	P47810	P30291
NHEJ1	H. sapiens	0	0	0	0	0	0	0	0	0	0	0	0	0	0	0	0	0	0	0	0	0	0	0	0	0	0	0	19075517	6323295	0	53808	203830	219799	0	0	91077604	0	24640009	295297	131400	47550775	162209	ENSGALP00000018475	0	ENSMODP00000019153	Q3KNJ2	Q9H9Q4
XPA	H. sapiens	0	0	0	0	0	0	0	0	0	0	0	0	448894	0	0	66356978	0	0	0	0	0	0	0	0	19074726	01470	58269348	19112014	6323857	23509	36524	215256	219337	0303850	Q21302	91082549	66501046	17136722	391015	224439	41054818	299014	ENSGALP00000036766	ENSOANP00000010195	ENSMODP00000003906	Q64267	P23025
XPC	H. sapiens	0	0	0	0	0	0	0	0	0	0	0	0	221576	0	47404	66475408	0	71745638	0	424560	115005	115476494	Q8W489	111226219	85690959	04247	58265896	19075328	6321010	37823	2617	41239	122982	0001750	Q9N4C3	91087279	110759067	17136714	262787	242598	113680968	367180	ENSGALP00000010261	ENSOANP00000019418	ENSMODP00000009034	P51612	Q01831
XPF	H. sapiens	0	0	0	0	0	0	0	0	0	0	0	0	457443	0	30908	66357408	124514084	72389484	0	0	201653	115450089	Q9LKI5	66809791	19173402	06480	58270400	19075355	6325235	13638	50503	168557	178005	0081630	0	189237991	110757501	17933560	260300	100820	41054253	340051	ENSGALP00000004707	0	ENSMODP00000005962	Q9QZD4	Q92889
XRCC1	H. sapiens	0	0	0	0	0	0	0	0	0	0	0	0	0	0	0	0	0	0	47730	0	0	115466362	Q24JK4	66819741	0	0	0	0	0	29749	19032	106554	181480	0035060	0	91080991	0	18858235	0	277469	51571935	282713	0	ENSOANP00000017067	0	Q60596	P18887
XRCC4	H. sapiens	0	0	0	0	0	0	0	0	0	0	0	0	0	0	0	0	0	0	0	0	0	115455239	Q682V0	66816391	0	0	0	19075517	6321348	0	52000	0	224052	0	0	0	0	0	287449	130664	41387194	149378	ENSGALP00000025133	ENSOANP00000023257	ENSMODP00000035961	Q924T3	Q13426
XRCC5	H. sapiens	0	0	0	0	0	0	0	0	0	0	0	0	219460	0	47127	0	0	72390005	81256	0	188592	115456693	Q9FQ09	66808247	0	06355	58262800	19113583	6323753	29753	61074	245417	163248	0082980	Q21829	91082987	110763166	24584494	270692	164247	189523779	409152	ENSGALP00000018706	0	ENSMODP00000019417	P27641	P13010
XRCC6	H. sapiens	0	0	0	0	0	0	0	0	0	0	0	0	453298	0	45914	0	0	72387337	76609	205970	60909	115470925	Q9FQ08	66808405	0	03040	58271720	19075945	6323940	32261	61626	238226	158558	0065690	Q9U2D2	91087145	110766041	17985997	280036	281658	41054011	291870	ENSGALP00000037185	ENSOANP00000017950	ENSMODP00000020709	P23475	P12956
CHO	E. coli	0	16129695	0	0	0	0	0	0	0	0	0	0	0	0	0	0	0	0	0	0	0	0	0	0	0	0	0	0	0	0	0	0	0	0	0	0	0	0	0	0	0	0	0	0	0	0	0
CLPX	E. coli	219681826	16128423	75909808	255767648	0	283781925	168704277	15806971	0	0	0	0	236065	0	11217	0	0	0	0	0	11431	115441503	Q9FK07	0	0	04347	58265886	0	6319704	8101	50037	133	153203	0	P90788	189234285	110769975	24648289	261851	124317	52219008	368428	ENSGALP00000011790	ENSOANP00000015777	ENSMODP00000012965	Q9JHS4	O76031
DINF	E. coli	0	16129024	0	0	0	0	0	0	0	20089987	0	0	112672	0	23253	0	0	0	0	0	80731	115481442	O80918	0	0	0	0	0	0	0	0	0	100384	0	0	0	0	0	0	0	0	0	0	0	0	0	0
DINI	E. coli	0	162135919	0	0	0	0	0	0	0	0	0	0	0	0	0	0	0	0	0	0	0	0	0	0	0	0	0	0	6319704	0	0	0	0	0	0	0	0	0	0	0	0	0	0	0	0	0	0
DNAA	E. coli	219681401	16131570	75906226	16077069	12045329	283777803	168698781	15805044	0	0	0	0	0	0	0	0	0	0	0	0	0	0	0	0	0	0	0	0	0	0	0	0	0	0	0	0	0	0	0	0	0	0	0	0	0	0	0
DNLJ	E. coli	219681449	16130337	75906538	16077730	12045108	283779823	168705071	15807063	0	0	0	0	0	0	0	0	0	0	0	0	0	0	0	0	0	0	0	0	0	0	0	0	0	0	0	0	0	0	0	0	0	0	0	0	0	0	0
DPO1	E. coli	0	16131704	75906804	16079961	0	283781545	168701979	15806710	0	0	0	0	109490	0	51407	0	0	0	79180	0	227947	0	Q9LJU4	66828405	0	0	0	0	0	0	0	0	43589	0	0	0	0	0	0	0	0	0	0	0	0	0	0
DPO2	E. coli	0	16128054	0	0	0	0	0	0	170290810	20089769	15897474	0	457170	0	54677	66475912	124802365	84043446	44642	189721	159627	115484523	Q9LVN7	66809121	85014201	05054	58260420	19112916	0	107	49541	233970	48797	0046040	C7IVS4	189237191	110760002	24648780	294018	125058	189536755	450998	ENSGALP00000026266	0	ENSMODP00000009125	P52431	P28340
DPO3A	E. coli	219681609	16128177	75907825	16079975	12045116	283780088	168700398	15805534	0	0	0	0	0	0	0	0	0	0	0	0	0	0	0	0	0	0	0	0	6320101	0	0	0	0	0	0	0	0	0	0	0	0	0	0	0	0	0	0
DPO3B	E. coli	219681400	16131569	75906227	16077070	108885075	283778831	168702516	15805043	0	0	0	0	0	0	0	0	0	0	0	0	0	0	0	0	0	0	0	0	0	0	0	0	0	0	0	0	0	0	0	0	0	0	0	0	0	0	0
DPO3E	E. coli	219681615	16128202	0	0	0	0	0	15805882	0	0	0	0	0	0	0	0	0	0	0	0	0	0	0	0	0	0	0	0	0	0	55196	0	101314	0	0	0	0	0	0	0	0	0	0	0	0	0	0
DPO4	E. coli	0	16128217	0	255767518	12045220	0	168700886	0	0	20092821	15899193	0	251589	0	25495	0	0	71756025	68049	111898	134789	115454119	Q6JDV7	0	0	07577	58261176	63054412	0	14321	2325	61899	151315	0	P34409	91086917	110750989	24668444	264571	67577	62955641	410761	ENSGALP00000032211	ENSOANP00000024856	ENSMODP00000002591	Q9QUG2	Q9UBT6
EX5A	E. coli	219681806	16130723	75812524	16079801	0	0	168699142	15806902	0	0	0	0	0	0	0	0	0	0	0	0	0	0	0	0	0	0	0	0	0	0	0	0	0	0	0	0	0	0	0	0	0	0	0	0	0	0	0
EX5B	E. coli	219681805	16130724	0	255767243	0	0	0	0	0	0	0	0	0	0	0	0	0	0	0	0	0	0	0	0	0	0	0	0	0	0	0	0	0	0	0	0	0	0	0	0	0	0	0	0	0	0	0
EX5C	E. coli	219681804	16130726	0	0	0	0	0	0	0	0	0	0	0	0	0	0	0	0	0	0	0	0	0	0	0	0	0	0	0	0	0	0	0	0	0	0	0	0	0	0	0	0	0	0	0	0	0
FPG	E. coli	0	16131506	75907494	255767671	12045118	283781572	168705276	15805520	0	0	0	0	450608	0	44981	0	0	0	0	420868	144932	115475806	O80358	0	0	0	58270186	0	0	0	0	0	118139	0	0	0	0	0	0	0	0	0	0	0	0	0	0
HELD	E. coli	0	16128929	0	0	0	0	0	0	0	0	0	0	0	0	0	0	0	0	0	0	0	0	0	0	0	0	0	0	0	0	0	0	0	0	0	0	0	0	0	0	0	0	0	0	0	0	0
HOLE	E. coli	0	16129795	0	0	0	0	0	0	0	0	0	0	0	0	0	0	0	0	0	0	0	0	0	0	0	0	0	0	0	0	0	0	0	0	0	0	0	0	0	0	0	0	0	0	0	0	0
LEXA	E. coli	0	16131869	75908417	16078848	0	283778285	168705638	15808003	0	0	0	0	0	0	0	0	0	0	0	0	0	0	0	0	0	0	0	0	0	0	0	0	147765	0	0	0	0	0	0	0	0	0	0	0	0	0	0
LON	E. coli	219681827	16128424	0	16079872	12045094	0	0	15806972	0	20090712	0	0	424835	0	18202	0	124808464	0	36519	205711	79526	115480351	P93655	66816177	0	07086	58266940	19113947	0	16820	38259	136650	206144	0044150	O44952	91077206	66559145	24666867	239881	67659	189531523	468658	ENSGALP00000006273	ENSOANP00000014652	ENSMODP00000001578	Q8CGK3	P36776
MUTH	E. coli	0	16130735	0	0	0	0	0	0	0	0	0	0	0	0	0	0	0	0	0	0	0	0	0	0	0	0	0	0	6319449	0	0	0	0	0	0	0	0	0	0	0	0	0	0	0	0	0	0
MUTL	E. coli	219681912	16131992	75907079	16078768	0	0	168699267	15806699	0	20089411	0	0	0	0	54331	66358030	124803939	71746104	0	0	126125	115442355	Q9ZRV4	66807125	19173567	04390	58268004	19112991	0	26866	50100	167864	45005	0	Q9XU10	91088905	110763401	17136968	295838	96915	41054934	269468	ENSGALP00000019676	ENSOANP00000025778	ENSMODP00000016697	Q9JK91	P40692
MUTS	E. coli	219681780	16130640	75909393	255767391	0	283782023	168702353	15806974	0	20089412	0	0	253618	0	53969	126654495	124506031	71748512	33296	17656	64757	115434900	O65607	66819423	19074680	03138	58260870	19075844	6323819	34327	51434	188431	139957	0058170	Q9N3T8	91093785	110749730	24664545	270000	283756	189546083	339025	ENSGALP00000014551	ENSOANP00000002565	ENSMODP00000001344	P13705	P52701
RECA	E. coli	0	16130606	75911121	255767389	12045198	283781556	168703342	15807331	170290825	20092352	15897194	0	0	0	0	66362764	0	0	0	182459	0	115454275	C0Z2K2	66819313	19074882	03809	58262116	19114794	6320302	0	0	0	0	0	O44246	0	0	0	0	0	66472867	0	ENSGALP00000019952	ENSOANP00000016750	ENSMODP00000012067	Q61880	Q14565
RECF	E. coli	0	16131568	75909597	16077072	0	0	0	15806109	0	0	0	0	0	0	0	0	0	0	0	0	0	0	0	0	0	0	0	0	6320942	0	0	0	0	0	0	0	0	0	0	0	0	0	0	0	0	0	0
RECG	E. coli	0	16131523	75908279	16078650	0	283781500	0	15806915	0	0	0	0	0	0	0	0	0	0	0	0	0	115448235	Q9ZVG0	0	0	0	0	0	0	0	0	0	0	0	0	0	0	0	0	0	0	0	0	0	0	0	0
RECJ	E. coli	0	16130794	75908589	16079816	0	283779935	168699767	15806146	0	20089707	0	0	0	0	0	0	0	0	0	0	0	0	0	0	0	0	0	0	0	0	0	0	0	0	0	0	0	0	0	0	0	0	0	0	0	0	0
RECN	E. coli	0	49176247	75908453	255767536	0	0	168702018	15806490	170289870	0	15899022	0	0	0	0	0	0	0	0	0	0	0	0	0	0	0	0	0	0	0	62721	0	0	0	0	0	0	0	0	0	0	0	0	0	0	0	0
RECO	E. coli	0	16130490	0	255767577	0	283779528	168704036	0	0	0	0	0	0	0	0	0	0	0	0	0	0	0	0	0	0	0	0	0	0	0	0	0	0	0	0	0	0	0	0	0	0	0	0	0	0	0	0
RECQ	E. coli	0	162135918	75908908	16078982	0	0	168700649	15806307	0	20093292	0	0	457982	0	18280	66475914	124506920	0	32708	128016	234221	115474113	Q8L840	0	19074536	05213	58266374	19114004	0	15227	30770	174448	91032	0003760	O18017	91091128	110768389	24646066	271012	198907	189517400	193637	ENSGALP00000013422	ENSOANP00000009476	ENSMODP00000035302	O09053	Q14191
RECR	E. coli	0	16128456	75908470	16077089	0	283780298	168700666	15805234	0	0	0	0	0	0	0	0	0	0	0	0	0	0	0	0	0	0	0	0	0	0	0	223282	121538	0	0	0	0	0	0	0	0	0	0	0	0	0	0
RECX	E. coli	0	16130605	0	0	0	0	0	0	0	0	0	0	0	0	0	0	0	0	0	0	0	0	0	0	0	0	0	0	0	0	0	0	0	0	0	0	0	0	0	0	0	0	0	0	0	0	0
RUVA	E. coli	0	16129814	75909032	16079826	0	283781353	0	15806292	0	0	0	0	0	0	0	0	0	0	0	0	0	0	0	0	0	0	0	0	0	0	0	0	0	0	0	0	0	0	0	0	0	0	0	0	0	0	0
RUVB	E. coli	0	16129813	75907231	50812277	12045219	283782242	168700086	15805623	0	0	0	0	0	0	0	0	0	0	0	0	0	0	0	0	0	0	0	0	0	0	0	0	0	0	0	0	0	0	0	0	0	0	0	0	0	0	0
RUVC	E. coli	0	16129816	75906340	0	0	283781354	168700080	15805467	0	0	0	0	0	0	0	0	0	0	0	0	0	0	0	0	0	0	0	0	0	0	0	222014	0	0	0	0	0	0	0	0	0	0	0	0	0	0	0
SBCC	E. coli	0	16128382	75907930	255767245	0	283779090	168701985	15806921	170289653	20090030	0	0	465321	0	52607	0	0	0	0	0	131965	115464681	Q6Q1P4	66819565	0	0	58266090	19112841	0	0	0	0	221205	0015150	0	91088617	0	0	0	0	125852264	293355	ENSGALP00000036816	0	0	Q8CG48	Q14683
SBCD	E. coli	0	16128383	75909537	255767244	0	0	168701984	15806920	0	0	0	0	0	0	0	0	0	0	0	0	0	0	0	0	0	0	0	0	14318514	0	0	0	0	0	0	0	0	0	0	0	0	0	0	0	0	0	0
SSB	E. coli	219681890	16131885	75812779	16081142	0	283780442	168704116	15807618	0	0	0	0	0	0	16725	0	0	0	51649	0	168849	115464809	Q84J78	0	0	0	0	0	0	0	34467	9216	121698	0	P34496	91080375	110773325	85725234	0	0	62955585	474057	ENSGALP00000020973	ENSOANP00000022761	ENSMODP00000017014	Q9CYR0	Q04837
SULA	E. coli	0	16128925	0	0	0	0	0	0	0	0	0	0	0	0	0	0	0	0	0	0	0	0	0	0	0	0	0	0	0	0	0	0	0	0	0	0	0	0	0	0	0	0	0	0	0	0	0
UMUC	E. coli	0	16129147	0	0	0	283781487	168700319	0	0	0	0	0	0	0	0	0	0	0	0	0	0	0	0	66807269	0	0	0	0	0	0	0	225793	0	0	0	0	0	0	0	0	0	0	0	0	0	0	0
UMUD	E. coli	0	16129146	0	0	0	0	0	0	0	0	0	0	0	0	0	0	0	0	0	0	0	0	0	0	0	0	0	0	0	0	0	0	0	0	0	0	0	0	0	0	0	0	0	0	0	0	0
UVRA	E. coli	0	16131884	75909796	16080569	12045281	283779355	168698105	15806772	0	20092139	0	0	0	0	0	0	0	0	0	0	0	0	0	0	0	0	0	0	0	0	0	0	0	0	0	0	0	0	0	0	0	0	0	0	0	0	0
UVRB	E. coli	0	16128747	75910876	16080570	12044925	283782003	168705485	15807266	0	20092137	0	0	0	0	12605	0	0	0	0	0	0	0	0	0	0	0	0	0	0	0	0	0	0	0	0	0	0	0	0	0	0	0	0	0	0	0	0
UVRC	E. coli	0	90111354	75910493	255767657	12045058	283777905	168701441	15806371	0	20092138	0	0	0	0	0	0	0	0	0	0	0	0	0	0	0	0	0	0	0	0	0	0	0	0	0	0	0	0	0	0	0	0	0	0	0	0	0
UVRD	E. coli	0	16131665	75909567	16077729	0	283778550	168703681	15806776	0	20091191	0	0	0	0	0	0	0	74025512	52552	206354	20303	0	0	0	0	0	58265500	19115253	0	8248	0	0	0	0	0	0	0	0	0	0	0	0	0	0	0	0	0
YOAA	E. coli	0	16129762	0	16079297	0	283777844	168704000	0	0	0	0	0	0	0	0	0	0	0	0	0	0	0	0	0	0	0	0	0	0	0	0	0	0	0	0	0	0	0	0	0	0	0	0	0	0	0	0
1433E	A. thaliana	0	0	0	0	0	0	0	0	0	0	0	0	457856	0	5651	66359052	0	71756205	0	0	0	0	Q01525	111218960	19173059	0	0	0	6320304	38193	63383	0	152326	0204420	Q20655	91087875	48096523	24647891	228454	283407	47086819	0	ENSGALP00000004182	0	ENSMODP00000012735	P62259	P62258
3MG	A. thaliana	0	0	0	16080913	0	283778371	0	15807068	170290360	0	0	0	0	0	0	0	0	0	0	0	0	115448991	Q39147	0	19074814	0	0	0	0	0	34875	83847	104419	0	0	91079320	110762458	0	276183	68101	130497267	0	ENSGALP00000012031	0	ENSMODP00000020746	Q04841	P29372
ALKBH	A. thaliana	0	0	0	0	0	0	0	0	0	0	0	0	358442	0	46782	0	0	72387544	30537	151320	169907	115485553	Q9SA98	66808825	0	0	0	19113345	0	0	24904	96737	191192	0	Q95XY7	91080539	66515297	45555401	0	0	66472360	0	ENSGALP00000017055	ENSOANP00000017176	ENSMODP00000006492	P0CB42	Q13686
APE1L	A. thaliana	0	16129681	0	16077989	0	0	0	0	0	0	0	0	55608	0	12969	0	124504779	0	0	196953	187119	115488172	Q9STM2	0	0	0	0	0	0	0	0	0	0	0	0	0	0	0	0	0	0	0	0	0	0	0	0
APE2	A. thaliana	0	0	0	0	0	0	0	0	0	0	0	0	465027	0	43711	66356394	0	0	0	424040	96854	115480379	Q8W4I0	0	0	0	58271540	19112314	0	0	19413	161616	176829	0035270	0	0	0	0	246976	124956	125825236	465922	0	ENSOANP00000001075	ENSMODP00000006584	Q68G58	Q9UBZ4
ATM	A. thaliana	0	0	0	0	0	0	0	0	0	0	0	0	0	0	0	0	0	0	0	0	85498	115434040	Q9M3G7	0	0	0	0	0	0	0	0	171012	0	0	0	189241940	0	0	0	0	0	452719	ENSGALP00000027660	0	ENSMODP00000018290	Q62388	Q13315
ATR	A. thaliana	0	0	0	0	0	0	0	0	0	0	0	0	467327	0	0	0	0	74025920	0	282428	129584	0	Q9FKS4	66802608	0	01428	58267398	19112149	6319612	0	54713	0	164972	0	0	91088417	0	24642511	249764	104468	189515715	467371	ENSGALP00000004185	ENSOANP00000005789	ENSMODP00000026543	Q9JKK8	Q13535
ATRIP	A. thaliana	0	0	0	0	0	0	0	0	0	0	0	0	0	0	0	0	0	0	0	0	0	115443979	C8KI33	0	0	0	0	0	0	0	0	0	0	0	0	0	0	0	0	0	0	0	0	0	0	0	0
BARD1	A. thaliana	0	0	0	0	0	0	0	0	0	0	0	0	0	0	0	0	0	0	0	0	0	115459396	Q3E7F4	66800521	0	0	0	0	0	25650	0	0	0	0039940	0	0	0	0	292150	0	0	307066	0	0	ENSMODP00000019509	O70445	Q99728
BH140	A. thaliana	0	0	0	0	0	0	0	0	0	0	0	0	0	0	0	0	0	0	0	145045	130174	0	Q9M041	0	0	0	0	0	0	0	0	0	0	0	0	0	0	0	0	0	0	0	0	0	0	0	0
BRCA1	A. thaliana	0	0	0	0	0	0	0	0	0	0	0	0	0	0	0	0	0	0	79978	152745	0	115464839	Q8RXD4	0	0	0	0	19113005	0	0	0	0	0	0067010	0	91079987	110765268	0	234345	122998	41054113	0	ENSGALP00000005502	0	0	P48754	0
BRCA2	A. thaliana	0	0	0	0	0	0	0	0	0	0	0	0	0	0	0	0	0	115503949	0	413646	0	0	Q7Y1C4	66800455	0	0	0	0	0	0	0	0	0	0053910	0	0	0	0	0	0	160333708	0	ENSGALP00000027524	0	ENSMODP00000011891	0	P51587
BRCC3	A. thaliana	0	0	0	0	0	0	0	0	0	0	0	0	0	0	0	0	0	71743978	68707	155147	181964	115465193	Q8RW94	0	0	0	0	0	0	0	0	191257	208045	0	0	0	0	0	285408	277266	0	0	ENSGALP00000039497	ENSOANP00000013893	ENSMODP00000020585	P46737	C9JZJ2
BRE	A. thaliana	0	0	0	0	0	0	0	0	0	0	0	0	0	0	0	0	0	0	69708	0	192930	115469974	Q5XF81	0	0	0	0	0	0	0	52680	130205	112865	0	0	0	110764761	0	299178	129302	62955527	151045	ENSGALP00000016287	ENSOANP00000009037	ENSMODP00000019443	Q8K3W0	Q9NXR7
CCH11	A. thaliana	0	0	0	0	0	0	0	0	0	0	0	0	0	0	48763	0	124810146	0	50931	0	147634	115455205	Q8W5S1	66826993	0	03679	58271260	19112568	6325282	26082	53260	167568	171887	0	Q9N4U0	91085713	66522710	17737725	203747	281384	61806478	451429	ENSGALP00000025170	ENSOANP00000023237	ENSMODP00000025303	Q3UUW5	P51946
CDKD1	A. thaliana	0	0	0	0	0	0	0	0	0	0	0	0	422532	0	10160	0	0	0	2502	137457	73705	115463701	Q9C9U2	66809013	19074064	07330	58262568	19113141	6320095	21735	23304	130552	176177	0040000	Q9Y0G1	91079764	110757430	17530793	294281	0	83523756	458956	ENSGALP00000023830	ENSOANP00000002456	ENSMODP00000024583	Q03147	P50613
CDPKL	A. thaliana	0	0	0	0	0	0	0	0	0	0	0	0	421494	0	25067	126644493	124504863	0	0	128451	0	115472353	Q9ZSA2	0	0	0	0	0	0	0	0	0	0	0	0	0	0	0	0	0	0	0	0	0	0	0	0
CDT1	A. thaliana	0	0	0	0	0	0	0	0	0	0	0	0	0	0	0	0	0	0	0	0	68809	0	Q9M1S9	0	0	0	0	0	0	0	0	0	0	0	0	91078768	110749350	17864542	0	0	189521747	475718	0	0	ENSMODP00000004984	Q8R4E9	Q9H211
CIPK3	A. thaliana	0	0	0	0	0	0	0	0	0	0	0	0	426328	0	0	0	0	0	80321	0	0	115487184	Q2V452	0	0	0	0	0	0	0	0	0	0	0	0	0	0	0	0	0	0	0	0	0	0	0	0
CRY1	A. thaliana	219681664	16128683	75910490	0	0	0	0	0	0	0	0	0	51761	0	54342	0	0	71748528	0	185758	111603	115458700	Q43125	0	0	0	0	0	0	0	18352	0	0	0	0	0	0	0	235623	0	0	366302	0	0	0	0	0
CRY2	A. thaliana	0	0	0	0	0	0	0	0	0	0	0	0	0	0	0	0	0	0	0	0	0	0	Q96524	0	0	0	0	0	0	0	0	0	0	0	0	0	0	0	0	0	0	0	0	0	0	0	0
CRYD	A. thaliana	0	0	0	0	0	0	0	0	0	0	15899214	0	214967	0	34592	0	0	74025462	74217	111597	200971	115469358	Q84KJ5	0	0	0	0	0	6324962	16910	0	219650	0	0	0	0	0	0	0	0	45387783	365106	0	0	0	0	0
CUL4	A. thaliana	0	0	0	0	0	0	0	0	0	0	0	0	427672	0	0	66359318	86171792	0	31512	133199	193769	0	Q8LGH4	66801087	0	02399	0	19115107	0	15020	24582	171734	227595	0	0	189233758	110759504	281360373	226769	277112	189528080	265440	ENSGALP00000013926	ENSOANP00000004087	ENSMODP00000012963	A2A432	Q13620
DDB1A	A. thaliana	0	0	0	0	0	0	0	0	0	0	0	0	429357	0	29502	0	0	72390667	82942	133572	101177	115465791	Q9M0V3	66808347	0	05279	58269920	19114492	0	31124	18324	241997	148808	0	Q21554	91087281	66509028	21357503	259874	266255	41055225	279562	ENSGALP00000008338	ENSOANP00000007759	ENSMODP00000025457	Q3U1J4	Q16531
DDB2	A. thaliana	0	0	0	0	0	0	0	0	0	0	0	0	0	0	0	0	0	0	0	0	188047	115434454	Q6NQ88	0	0	0	58271516	0	0	0	0	0	0	0	0	0	0	0	0	229150	131888316	292689	ENSGALP00000013362	ENSOANP00000009996	ENSMODP00000024832	Q99J79	Q92466
DET1	A. thaliana	0	0	0	0	0	0	0	0	0	0	0	0	0	0	0	0	0	0	0	0	195255	115434016	P48732	66818539	0	00400	0	0	0	0	50870	211865	208808	0	0	91083299	66532874	17864400	0	123210	41054449	197404	ENSGALP00000010895	ENSOANP00000019317	ENSMODP00000024438	Q9D0A0	Q7L5Y6
DMC1	A. thaliana	0	0	0	0	0	0	0	0	170290825	20092352	15897194	0	0	0	0	66362764	124512446	71745272	0	196696	0	115484153	Q39009	0	0	03809	0	19115078	6321027	0	52181	0	0	0	0	0	0	0	0	0	66472867	0	ENSGALP00000019952	ENSOANP00000016750	ENSMODP00000012067	Q61880	Q14565
DNLI1	A. thaliana	0	0	0	0	0	0	168699541	0	170289998	20089613	15897140	0	420219	0	51005	66359502	124512824	72390601	59468	133143	221958	115482648	Q42572	66821251	19074041	03712	58270892	63054532	6320038	16341	34086	188209	157358	0300290	Q27474	189235685	110755140	24762424	270225	275261	125807083	460557	ENSGALP00000039729	ENSOANP00000004267	ENSMODP00000023898	Q3U4X8	B4DM52
DNLI4	A. thaliana	0	0	0	0	0	0	0	0	0	0	0	0	454811	0	50218	0	0	0	79495	0	0	0	Q9LL84	66801093	0	0	58260492	19075388	6324578	21978	50031	230404	17890	0010480	Q95YE6	91089809	110761354	24641829	260123	282874	156739291	268444	ENSGALP00000027179	0	ENSMODP00000036738	Q8BTF7	P49917
DPOLA	A. thaliana	0	0	0	0	0	0	0	0	0	0	0	0	457170	0	1073	66359588	0	72393035	61128	177262	60547	115441281	Q9FHA3	66812196	19173639	01500	58268454	19115098	6324227	107	49541	168297	228337	0041180	C7IVS4	189237191	110760002	24648780	0	120187	189536755	450998	ENSGALP00000026266	0	0	P33609	P09884
DR100	A. thaliana	0	0	0	0	0	0	0	0	0	0	0	0	0	0	0	0	0	0	0	0	0	115477178	Q00874	0	0	0	0	0	0	0	0	0	0	0	0	0	0	0	0	0	0	0	0	0	0	0	0
DTL	A. thaliana	0	0	0	0	0	0	0	0	0	0	0	0	114948	0	0	0	0	0	0	0	196684	0	Q94C55	0	0	07822	0	19114500	0	0	62034	96181	229258	0	Q22059	91080903	66507590	17864534	252722	0	27545239	332149	ENSGALP00000015973	ENSOANP00000013502	ENSMODP00000003544	Q3TLR7	Q9NZJ0
EME1	A. thaliana	0	0	0	0	0	0	0	0	0	0	0	0	0	0	0	0	0	0	0	0	233179	0	Q9SJ19	0	0	04086	0	0	0	0	0	0	0	0	0	0	0	0	285183	117481	68437563	449465	ENSGALP00000012430	0	0	Q8BJW7	0
ERCC1	A. thaliana	0	0	0	0	0	0	0	0	0	0	0	0	0	0	13221	66475596	124800729	72391070	54247	102433	14858	115482968	Q9MA98	66827727	19074742	0	58268204	19112907	0	2344	61989	31564	166856	0202620	Q93456	189241644	110766944	17137732	0	0	156739319	388428	0	ENSOANP00000007190	ENSMODP00000026918	Q91VP3	P07992
ERCC2	A. thaliana	0	0	0	0	0	0	0	0	0	0	0	0	63180	0	54072	66362610	124507219	72393255	80698	100548	217649	115462055	Q8W4M7	66827895	19074270	05105	58258935	19113937	6321019	34274	50379	180316	167887	0002530	Q9N3L2	91079234	110750960	45551134	295484	286830	41055526	157885	0	0	ENSMODP00000026921	O08811	P18074
ERCC6	A. thaliana	0	0	0	0	0	0	0	0	0	0	0	0	201306	0	24775	66356826	0	72391474	82093	7539	77632	115433988	Q9ZV43	66813000	85014197	03491	0	19075591	6322495	0	53632	83656	20149	0067870	Q93781	0	110755282	0	296227	200949	125833380	458551	ENSGALP00000010093	ENSOANP00000012861	ENSMODP00000003046	0	Q03468
ERCC8	A. thaliana	0	0	0	0	0	0	0	0	0	0	0	0	100311	0	47119	66357036	0	0	0	136439	114956	115445725	Q93ZG3	66818843	0	07955	0	19112099	0	13732	59324	119845	147072	0	0	0	0	0	378118	206058	54400470	450896	ENSGALP00000023709	0	ENSMODP00000024442	Q8CFD5	Q13216
EXO1	A. thaliana	0	0	0	0	0	0	0	0	0	0	0	0	0	0	0	66475418	0	72392705	30993	122732	114516	115440283	Q8L6Z7	0	19074876	0	0	19112842	6324607	29551	26121	12162	95129	0	0	91094765	0	17137168	0	73843	47087335	0	ENSGALP00000017465	ENSOANP00000016297	ENSMODP00000008523	0	Q9UQ84
FACD2	A. thaliana	0	0	0	0	0	0	0	0	0	0	0	0	0	0	0	0	0	0	0	0	169325	115470633	O23351	0	0	0	0	0	0	0	55926	10106	219308	0	0	0	0	0	287131	288860	41152221	327776	ENSGALP00000005896	0	ENSMODP00000006726	Q80V62	Q9BXW9
FPG	A. thaliana	0	16131506	75907494	255767671	12045118	283781572	168705276	15805520	0	0	0	0	450608	0	44981	0	0	0	0	420868	198646	115475806	O80358	0	0	0	58270186	0	0	0	54344	13054	118139	0	0	0	0	0	0	98349	41053628	0	ENSGALP00000026842	ENSOANP00000019336	ENSMODP00000015044	Q8K4Q6	Q96FI4
GR1	A. thaliana	0	0	0	0	0	0	0	0	0	0	0	0	0	0	0	66363430	0	0	0	0	0	115468942	Q9ZRT1	0	0	0	0	0	0	0	0	0	228270	0	0	0	0	0	0	0	0	0	0	0	0	0	0
GTF2H1	A. thaliana	0	0	0	0	0	0	0	0	0	0	0	0	0	0	43960	0	0	0	61113	420943	152192	115475974	Q3ECP0	66828275	0	06349	58264922	19115135	6320517	0	56692	238228	162849	0072000	O44499	189236336	110772204	24653627	240846	267775	52219046	295949	ENSGALP00000010132	0	ENSMODP00000008117	Q9DBA9	P32780
GTF2H2	A. thaliana	0	0	0	0	0	0	0	0	0	0	0	0	77336	0	54326	66359374	124513058	72393367	34964	127751	106349	115459348	Q9ZVN9	66823583	19074105	04370	58271290	19075300	6323033	0	57351	101079	178402	0310460	P34567	189240734	66549743	21356299	376866	282199	42415511	452580	ENSGALP00000003770	ENSOANP00000026256	ENSMODP00000038407	Q91YN8	Q6P1K8
H2AX	A. thaliana	0	0	0	0	0	0	0	0	0	0	0	0	0	0	0	0	0	72391224	0	0	0	0	Q8GUH3	66814816	19073992	00913	58263310	19075680	6319470	22990	64252	177240	128452	0063130	P09588	91079680	66506394	78706974	298480	266634	41055102	476297	ENSGALP00000019162	ENSOANP00000011557	ENSMODP00000010146	P27661	P16104
HMGB1	A. thaliana	0	0	0	0	0	0	0	0	0	0	0	0	49282	0	0	66358478	124512426	0	0	142283	106639	0	O49595	66826605	0	06018	58268918	19114226	6325309	12602	56397	0	158220	0205610	Q9U2A0	91086963	66509507	24657287	391453	57556	82658290	452216	ENSGALP00000027541	ENSOANP00000018433	ENSMODP00000004305	P63158	P09429
HUS1	A. thaliana	0	0	0	0	0	0	0	0	0	0	0	0	0	0	0	0	0	0	29264	192621	106047	115459552	Q9SSQ5	66809075	0	02733	0	19115651	0	0	53881	158364	167069	0	0	0	0	0	253824	0	0	0	0	0	0	Q8BQY8	O60921
KU70	A. thaliana	0	0	0	0	0	0	0	0	0	0	0	0	453298	0	45914	0	0	72387337	76609	205970	60909	115470925	Q9FQ08	66808405	0	03040	58271720	19075945	6323940	0	61626	238226	158558	0065690	0	0	110766041	17985997	280036	281658	41054011	291870	ENSGALP00000037185	ENSOANP00000017950	ENSMODP00000020709	P23475	P12956
KU80	A. thaliana	0	0	0	0	0	0	0	0	0	0	0	0	219460	0	47127	0	0	0	81256	205969	188592	115456693	Q9FQ09	66808247	0	06355	58262800	19113583	0	29753	61074	245417	163248	0082980	0	0	110763166	24584494	270692	164247	189523779	409152	ENSGALP00000018706	0	ENSMODP00000019417	P27641	P13010
MAGLP	A. thaliana	0	16130008	0	16077868	0	0	168702731	15807566	0	0	0	0	435595	0	46865	66361796	0	0	0	394143	0	115465635	Q9C5J2	0	0	0	58261184	19114903	6320990	0	0	0	0	0	0	0	0	0	0	0	0	0	0	0	0	0	0
MBD4	A. thaliana	0	0	0	0	0	0	0	0	0	0	0	0	0	0	0	0	0	0	0	0	0	0	Q0IGK1	0	0	0	0	0	0	0	0	0	0	0	0	0	0	0	0	0	0	0	0	0	0	0	0
MLH1	A. thaliana	219681912	16131992	0	0	0	0	0	0	0	20089411	0	0	468418	0	54331	66358030	124803939	72393427	81389	146633	126125	115442355	Q9ZRV4	66807125	19173567	04390	58268004	19112991	6323819	25323	50100	167864	223290	0	Q9XU10	91088905	110763401	17136968	295838	96915	189527344	269468	ENSGALP00000019676	ENSOANP00000024092	ENSMODP00000016698	Q9JK91	P40692
MND1	A. thaliana	0	0	0	0	0	0	0	0	0	0	0	0	416873	0	54296	0	0	71755455	31971	295272	207735	115478342	Q8GYD2	66802388	19074771	08240	58270136	19113903	27808704	26904	50659	179665	204610	0040100	0	91088571	66516862	0	294166	113925	57525722	160720	ENSGALP00000014980	ENSOANP00000008417	ENSMODP00000001352	Q8K396	Q9BWT6
MRE11	A. thaliana	0	0	0	0	0	0	0	0	0	0	0	0	98533	0	54699	126643950	124505793	84043684	58924	0	30474	115460824	Q9XGM2	66800143	19173668	02882	58268028	19113847	6323880	25241	24372	245550	93010	0069970	Q23255	91085617	110755800	17647663	251234	124838	47777304	181185	ENSGALP00000035634	ENSOANP00000016491	ENSMODP00000000276	Q61216	P49959
MRI40	A. thaliana	0	0	0	0	0	0	0	0	0	0	0	0	0	0	0	0	0	0	0	412431	181922	0	O82638	0	0	0	0	0	0	0	0	245600	179942	0	0	0	110756265	0	0	0	0	476047	0	0	ENSMODP00000018840	Q3UI43	Q9NWV8
MSH2	A. thaliana	0	0	75909393	0	0	0	0	0	0	0	0	0	451702	0	0	66361202	124808862	71748512	34984	0	223185	115462941	O24617	66819479	19173014	03138	58259371	162312237	6324482	34327	56718	188431	184281	0	Q9TXR4	91093785	110749730	24584320	222018	131200	47087243	298349	ENSGALP00000038849	ENSOANP00000021200	ENSMODP00000001308	P43247	P43246
MSH3	A. thaliana	219681780	16130640	0	0	0	0	168702353	0	0	0	0	0	0	0	0	0	0	71744582	0	0	178460	115461400	O65607	111226571	0	0	58264676	19114864	157285763	22782	0	112739	157997	0	0	0	0	0	0	124403	157841276	472000	ENSGALP00000025089	ENSOANP00000002565	ENSMODP00000025349	B2RWY6	P20585
MSH6	A. thaliana	0	0	0	255767391	0	283782023	0	0	0	20089412	0	0	462330	0	53969	126654495	124506031	71747656	33296	17656	0	115479085	O04716	66827461	19074680	04089	58260898	19075844	6320302	29248	33687	40031	139957	0058170	Q9N3T8	91082687	110755815	24664545	270000	283756	33504503	339025	ENSGALP00000038835	0	ENSMODP00000001344	P54276	P52701
MUS81	A. thaliana	0	0	0	0	0	0	0	0	0	0	0	0	0	0	0	0	0	0	48155	425950	176090	115442221	O65562	66809973	19074058	03095	58264162	162312090	6320594	22361	0	20603	101818	0	0	91093060	0	0	271909	125665	47087249	458040	0	ENSOANP00000023331	ENSMODP00000032971	0	Q96NY9
MUTY	A. thaliana	219681897	16130862	0	16077929	0	283778133	168702310	15807276	0	0	0	0	0	0	48620	0	124804354	74025286	52318	141355	167575	115487832	Q9SU12	111219372	0	00079	58259341	19115057	0	0	0	159109	0	0031390	0	0	0	0	251688	248509	125823602	448387	ENSGALP00000016605	ENSOANP00000022413	ENSMODP00000002988	Q99P21	Q9UIF7
MYST1	A. thaliana	0	0	0	0	0	0	0	0	0	0	0	0	365731	0	3062	66356620	124803970	72391570	60479	192045	115486	115473479	Q9LXD7	66820374	19074675	00353	58262966	19115542	6324818	28848	55881	167841	138964	0213620	Q9TYU5	91079184	66509734	18858193	297446	123896	47086561	286056	ENSGALP00000016147	0	ENSMODP00000002268	Q9D1P2	Q9H7Z6
NBS1	A. thaliana	0	0	0	0	0	0	0	0	0	0	0	0	0	0	0	0	0	0	0	0	169775	115482624	Q0H8D7	0	0	0	0	0	0	0	55562	0	0	0	0	0	0	0	0	121621	62414138	148500	ENSGALP00000025599	0	0	A2AMG5	0
NTH	A. thaliana	219681494	16129591	75907952	16079291	0	283781452	168701184	15805320	170289841	20093393	15897075	0	466941	0	12645	126652805	86171033	74025410	70374	153844	127444	115485053	Q94EJ4	66818201	19173415	01940	58269828	19114122	6324530	2386	21050	137807	25579	0205880	D5MCR0	91088451	110748724	45550361	264249	200910	189515111	207807	ENSGALP00000008999	ENSOANP00000000798	ENSMODP00000020016	O35980	P78549
PARP1	A. thaliana	0	0	0	0	0	0	0	0	0	0	0	0	462832	0	0	0	0	0	58866	0	188096	115471709	Q9ZP54	66828935	0	0	0	0	0	26401	19562	88355	223861	0303330*	Q9N4H4	0	110749415	0	0	125672	113677594	295562	ENSGALP00000038037	ENSOANP00000002367	ENSMODP00000007535	P11103	P09874
PARP2	A. thaliana	0	0	0	0	0	0	0	0	0	0	0	0	41396	0	0	0	0	72389364	0	0	150949	115436452	Q11207	66800895	0	02288	0	0	0	0	23639	161451	122874	0	0	0	0	0	291857	0	189516083	451928	0	0	ENSMODP00000008892	O88554	Q9UGN5
PARP3	A. thaliana	0	0	0	0	0	0	0	0	0	0	0	0	0	0	0	0	0	0	0	0	76575	115446483	Q9FK91	0	0	0	0	0	0	0	0	0	0	0	0	0	0	0	0	0	0	0	0	0	0	0	0
PCNA	A. thaliana	0	0	0	0	0	0	0	0	170291142	0	15897914	162605678	456826	161899221	29196	66359880	124513948	71744572	35238	140580	162696	115449323	Q9M7Q7	66806789	19173643	03035	58261822	19113296	6319564	37444	50695	0	161800	0075590	O02115	91087121	110764909	17136790	223015	268776	18859223	293270	ENSGALP00000040305	ENSOANP00000025275	ENSMODP00000014595	P17918	P12004
PHR2	A. thaliana	0	0	0	0	0	0	0	0	0	0	0	0	0	0	0	0	0	0	0	147164	14077	115452953	Q8LB72	0	0	0	0	0	0	0	0	0	0	0	0	0	0	0	0	0	0	0	0	0	0	0	0
PMS2	A. thaliana	0	0	75907079	16078768	0	0	168699267	15806699	0	0	0	0	447507	0	14607	66358254	124512056	71746104	0	0	155569	115447025	Q941I6	66810241	19074926	06307	58264774	19115329	46562124	26866	21244	246770	218769	0049620	Q9TVL8	91079030	0	17136970	226297	199873	189525888	448929	ENSGALP00000005419	ENSOANP00000003090	ENSMODP00000010163	Q3UJP0	P54278
PNKP	A. thaliana	0	0	0	0	0	0	0	0	0	0	0	0	0	0	0	0	0	0	0	0	0	115439799	Q9LKB5	0	0	0	0	0	0	0	0	0	0	0	0	0	0	0	0	0	0	0	0	0	0	0	0
PR19A	A. thaliana	0	0	0	0	0	0	0	0	0	0	0	0	219888	0	1638	66475992	124504835	84043812	69090	196941	203375	115482422	Q94BR4	66818461	0	04738	58264728	19115786	6322992	34443	64168	199033	184443	0205430	Q10051	91090784	66513511	17647459	293456	121774	41393099	295830	ENSGALP00000034971	ENSOANP00000015372	ENSMODP00000025440	Q99KP6	Q9UMS4
PRD1	A. thaliana	0	0	0	0	0	0	0	0	0	0	0	0	0	0	0	0	0	0	0	0	82523	0	O23277	0	0	0	0	0	0	0	0	0	0	0	0	0	0	0	0	110423	0	0	0	0	0	0	0
RAD1	A. thaliana	0	0	0	0	0	0	0	0	0	0	0	0	217010	0	0	0	0	0	0	205630	211041	115466208	Q8L7G8	66825129	0	0	0	0	0	0	19202	193548	98324	0	0	91091626	110751061	17137690	224837	124783	41053806	300512	ENSGALP00000005311	ENSOANP00000022883	ENSMODP00000025503	Q9QWZ1	O60671
RAD17	A. thaliana	0	0	0	0	0	0	0	0	0	0	0	0	211526	0	33013	66362942	0	0	0	13563	141878	115451841	Q9MBA3	0	0	07325	58264176	19115830	6321021	0	18196	125757	93455	0089280	O62196	91089075	110755512	45550751	0	127402	50540390	452574	ENSGALP00000036846	ENSOANP00000002583	ENSMODP00000024226	Q6NXW6	O75943
RAD50	A. thaliana	0	0	0	0	0	0	0	0	0	0	15899022	0	0	0	51876	66362212	86170605	71755961	0	13480	0	115446227	Q9SL02	66801073	19074483	05810	0	162312500	6324079	0	0	0	0	0079430	O44199	91084903	0	281364022	259857	0	189523804	458266	ENSGALP00000039135	ENSOANP00000012752	ENSMODP00000017443	P70388	Q92878
RAD51	A. thaliana	0	0	0	0	0	0	0	0	0	0	0	162605684	0	161899443	0	66357650	124803581	71755957	0	190735	0	115486271	P94102	66822135	19074882	0	58259207	19114794	6320942	0	52181	0	0	0000050	O44246	91080339	110756953	17864108	0	0	47086005	478353	ENSGALP00000007180	0	ENSMODP00000000325	Q08297	Q06609
RAD54L	A. thaliana	0	0	0	0	0	0	0	0	0	0	0	0	451464	0	14180	66361996	124512694	71755407	70927	206670	21176	115448855	Q0PCS3	66811190	0	05764	58266612	19115202	6321275	10186	27976	171328	0	0031540	Q9XW40	189238349	110771180	17136368	250186	281964	41055574	301974	ENSGALP00000037559	ENSOANP00000017984	ENSMODP00000009106	P70270	Q92698
RAD9	A. thaliana	0	0	0	0	0	0	0	0	0	0	0	0	0	0	43614	0	0	0	62743	0	136626	115452973	Q058K5	66821121	0	05020	58268020	19114367	0	22430	61311	121468	148357	0059640	0	0	0	21357905	0	138005	125823309	362511	ENSGALP00000007217	0	ENSMODP00000009534	Q9Z0F6	Q99638
RBX1A	A. thaliana	0	0	0	0	0	0	0	0	0	0	0	162606524	358602	0	39090	66359646	124505039	71746764	5552	79815	216076	115434042	Q940X7	66806817	85691093	04164	58262962	19114300	6324438	18418	50330	169697	19740	0207670	Q23457	189236890	48095046	18543187	203162	113519	189517003	293008	ENSGALP00000019539	ENSOANP00000023120	ENSMODP00000016335	P62878	P62877
RD23B	A. thaliana	0	0	0	0	0	0	0	0	0	0	0	0	471129	0	43564	66363310	124802198	72390575	78097	379047	0	115444607	Q84L32	66808013	0	02206	58259375	19113023	6320798	20821	58050	0	148202	0052700	Q23451	91085045	66544546	24638591	283764	60393	0	0	0	0	0	0	0
RecG	A. thaliana	0	16131523	75908279	16078650	0	283781500	0	15806915	0	0	0	0	0	0	0	0	0	0	0	0	0	115448235	Q9ZVG0	0	0	0	0	0	0	0	0	0	0	0	0	0	0	0	0	0	0	0	0	0	0	0	0
RecQl4	A. thaliana	0	162135918	75908908	0	0	283780735	168700649	15806307	0	20093292	0	0	70855	0	18280	66475914	0	72393397	32708	0	1048	115458476	Q8L840	66802111	19074536	05213	0	19114004	6323844	0	30770	0	91032	0	O18017	0	110768389	24646066	0	198907	189527306	315898	ENSGALP00000013422	0	ENSMODP00000035302	O88700	P54132
RFA1	A. thaliana	0	0	0	0	0	0	0	0	0	0	0	0	469065	0	14457	66363290	0	71756127	45814	123566	144964	115449015	Q9FHJ6	66804925	19074669	04884	58266158	19111884	6319321	451	50671	171280	172916	0015650	Q19537	91094635	110756775	17737841	293956	84262	167621451	150307	ENSGALP00000004840	ENSOANP00000017239	ENSMODP00000013221	Q8VEE4	P27694
RFC1	A. thaliana	0	0	0	0	0	0	0	0	0	0	0	0	467665	0	43994	66356684	124801451	71755451	66154	150793	145270	115485959	Q9C587	0	19173693	05453	58260802	19113399	6324791	16219	27705	132328	175237	0028610	Q18841	91081967	110757106	17737765	270079	183645	0	269524	ENSGALP00000028931	ENSOANP00000016389	ENSMODP00000035689	P35601	P35251
RFC2	A. thaliana	0	0	0	0	0	0	0	15807400	0	0	15897670	162606278	439101	0	49374	66359084	124806707	71756209	68675	185418	112407	115459988	Q9CAM7	66802182	85014379	03811	58269654	19114033	6324478	23144	28707	209082	192756	0303380	O44175	91095205	66513962	17647857	294430	123856	61651808	449370	ENSGALP00000001978	ENSOANP00000011669	ENSMODP00000023216	Q9WUK4	P35250
RFC3	A. thaliana	0	0	0	0	0	0	0	0	0	0	0	0	445045	0	50732	126644224	124803688	71747956	29162	137896	185915	115455849	Q8VXX4	66800141	19074687	04469	58263060	19112438	6319562	38211	26016	166966	181059	0215420	Q18547	91089203	66523693	19921136	283957	89627	41393079	325783	ENSGALP00000027512	ENSOANP00000024387	ENSMODP00000012200	Q8R323	P40938
RFC4	A. thaliana	0	0	0	16077099	0	0	0	0	170290625	20089555	0	0	424080	0	9547	66360032	124801405	72390425	44707	195837	186629	115487618	Q93ZX1	66808355	0	01872	58270226	19115452	6322528	21527	50137	166761	223108	0069100	P53016	91081833	110761059	18859927	298166	284971	52317098	175180	ENSGALP00000038920	ENSOANP00000019835	ENSMODP00000026610	Q99J62	P35249
RFC5	A. thaliana	0	0	0	0	0	0	0	0	0	0	0	0	68124	0	11922	66359384	124810138	71745690	29498	519	136893	115449001	Q9CAQ8	66812244	19073950	00685	58262374	162312520	6324039	30540	0	166542	164264	0046720	P34429	0	48097300	19921076	0	125553	51467970	477490	0	0	ENSMODP00000019178	Q9D0F6	P40937
RPA1	A. thaliana	0	0	0	0	0	0	0	0	0	0	0	0	466520	0	0	0	0	0	0	0	0	0	Q9SKI4	0	0	0	0	0	0	0	0	0	0	0	0	0	0	0	0	0	0	0	0	0	0	0	0
RPA2	A. thaliana	0	0	0	0	0	0	0	0	0	0	0	0	0	0	32940	66357610	0	0	50066	0	199215	0	Q9ZQ19	0	0	0	0	63054444	6324017	0	32825	0	218725	0	Q95Y97	91088823	0	19921606	209094	0	18859321	0	0	0	0	Q3TE40	P15927
RPA3	A. thaliana	0	0	0	0	0	0	0	0	0	0	0	0	0	0	0	0	0	0	0	0	204779	115435710	Q9LXK1	0	0	0	0	0	0	0	0	0	0	0	0	91090226	0	24641344	0	0	0	0	0	0	0	0	0
SCC12	A. thaliana	0	0	0	0	0	0	0	0	0	0	0	0	349539	0	0	0	0	0	0	0	0	115459096	Q9FQ20	0	0	02478	0	0	0	0	50556	0	0	0	0	0	0	0	0	0	0	0	0	0	0	0	0
SIZ1	A. thaliana	0	0	0	0	0	0	0	0	0	0	0	0	0	0	0	66358452	124513924	0	0	330078	165698	115461835	Q680Q4	0	0	0	0	19114035	0	0	0	0	82537	0	0	189238996	110765217	24651986	201718	0	41054403	198088	ENSGALP00000002848	ENSOANP00000021371	ENSMODP00000019536	Q8C5D8	Q8N2W9
SKP1	A. thaliana	0	0	0	0	0	0	0	0	0	0	0	0	0	0	0	126653263	124514050	0	0	0	0	0	Q9C5T5	66822139	19172990	06026	58259549	19112247	6320535	31689	63284	164893	176677	0208540	Q93647	91080327	66504030	24638942	293165	124598	41152201	275729	ENSGALP00000010447	ENSOANP00000001787	ENSMODP00000017714	Q9WTX5	P63208
SM3L2	A. thaliana	0	0	0	0	0	0	0	0	0	0	0	0	230858	0	0	66356890	124513598	0	30559	152316	105578	115446443	Q9FNI6	66812496	0	0	0	162312350	6323060	24613	53804	0	220844	0	0	0	66519055	0	0	0	0	0	ENSGALP00000020055	0	ENSMODP00000026570	Q6PCN7	0
SMAL1	A. thaliana	0	0	0	0	0	0	0	0	0	0	0	0	0	0	0	0	0	71755373	715	172906	107791	115473589	Q9SX64	66812928	19074332	0	0	0	0	0	0	80671	0	0019080	Q8MNV7	0	110775416	0	0	236966	0	0	0	0	0	Q8BJL0	Q9NZC9
SMC1A	A. thaliana	0	16128382	0	0	12045154	0	0	15807641	170289870	20093122	0	162606230	451041	0	25506	66358594	124804391	71745622	56724	0	131965	115489834	Q6Q1P4	66802390	19074170	04705	58262882	19112841	14318514	0	0	237840	228943	0015150	O01789	91088785	66506890	24649535	290090	0	125852264	293355	ENSGALP00000022964	ENSOANP00000024907	ENSMODP00000008989	A2AFQ5	Q14683
SNM1	A. thaliana	0	0	0	0	0	283779817	0	0	0	0	0	0	0	0	47094	0	124810460	72387748	0	154372	226781	115458180	Q38961	0	0	06256	58269998	63054513	0	0	31281	99015	226585	0205290	Q8T3E0	0	110759553	21357063	0	286584	0	0	0	ENSOANP00000002503	0	0	Q6PJP8
SPO11	A. thaliana	0	0	0	0	0	0	0	0	0	0	0	0	0	0	0	66359728	124805911	0	0	0	115757	0	Q9M4A2	0	19074189	0	0	0	6321765	0	0	0	0	0	0	0	110760973	0	0	0	0	0	0	0	0	0	0
SSBP	A. thaliana	219681890	16131885	0	0	0	0	0	0	0	0	0	0	0	0	0	0	0	0	0	0	0	115464809	Q84J78	0	0	0	0	0	0	0	34467	9216	121698	0	0	0	0	0	0	0	62955585	0	ENSGALP00000020973	ENSOANP00000022761	0	Q9CYR0	Q04837
SSRP1	A. thaliana	0	0	0	0	0	0	0	0	0	0	0	0	452808	0	0	66363410	124809408	0	52473	189879	21655	115434958	Q05153	66803987	19074524	02247	58270624	19113107	6323571	2543	64155	110962	172235	0035580	P41848	91091374	110766132	24762396	214414	154496	189515416	389026	ENSGALP00000037946	ENSOANP00000018855	ENSMODP00000025104	Q08943	Q08945
TIM	A. thaliana	0	0	0	0	0	0	0	0	0	0	0	0	101909	0	33206	0	0	0	53653	0	231531	115462631	Q9FLX0	66807359	0	0	58268648	19112150	6324056	28544	53559	81863	19701	0	Q9XW65	189234501	0	28571687	250029	124290	189524891	330646	0	ENSOANP00000019821	0	Q9R1X4	Q9UNS1
TIPIN	A. thaliana	0	0	0	0	0	0	0	0	0	0	0	0	229020	0	0	0	0	0	0	0	173665	115448845	Q8GW91	0	0	05441	0	0	6323692	0	51712	0	225347	0	0	91087647	110749926	221475959	0	83944	51010993	294523	ENSGALP00000012365	ENSOANP00000015471	ENSMODP00000012155	Q91WA1	Q9BVW5
TOP3	A. thaliana	0	0	0	0	0	0	0	0	170289862	20090640	0	0	0	0	47417	126649179	124513658	71756203	81118	0	155610	0	Q9LVP1	66820242	19074185	03101	58259767	19113553	6323263	32733	22834	108642	193082	0	O61660	91089373	110763026	24585251	260042	241310	189517253	453946	ENSGALP00000008036	ENSOANP00000015659	ENSMODP00000037974	O70157	Q13472
TOPB1	A. thaliana	0	0	0	0	0	0	0	0	0	0	0	0	206802	0	46142	0	0	0	0	0	111080	0	Q70X85	0	0	02289	58262838	0	0	0	53583	112203	225496	0103690	Q20129	189234853	110755222	17864586	0	219777	54400364	362875	ENSGALP00000019134	ENSOANP00000010826	ENSMODP00000014442	Q6ZQF0	Q92547
UBC1	A. thaliana	0	0	0	0	0	283781903	0	0	0	0	0	0	445078	0	26750	66359298	124512532	72391166	36679	132836	213630	115462439	P25865	66819601	19074740	0	58259537	19113788	6321380	13387	25115	237358	166298	0057640	P52478	91091550	110755811	24644103	0	128294	41054359	285269	ENSGALP00000014072	ENSOANP00000015578	ENSMODP00000012779	Q9Z255	P49459
UBC36	A. thaliana	0	0	0	0	0	283781899	0	0	0	0	0	0	0	0	36198	126644771	124506459	71745028	82996	129070	170260	115439109	Q9FZ48	66818227	0	02473	58267708	19115841	6320297	17735	37524	236976	21625	0042100	Q95XX0	91092198	66564615	281360856	297695	215251	41054401	149140	ENSGALP00000018399	ENSOANP00000010565	ENSMODP00000011806	P61089	P61088
UBP11	A. thaliana	0	0	0	0	0	0	0	0	0	0	0	0	449655	0	974	66358708	124506253	71754725	34858	401003	0	115481222	Q9MAQ3	66800105	19074341	01552	58269838	19076030	6322264	0	0	241051	180316	0212950	Q9TYY8	91084663	66521200	0	270178	288378	189520372	350315	ENSGALP00000015877	ENSOANP00000021772	ENSMODP00000017859	Q8R5H1	Q9Y4E8
UEV1B	A. thaliana	0	0	0	0	0	0	0	0	0	0	0	0	416247	0	20308	126654499	124504781	71754997	78033	187409	0	115454925	Q9CAB6	66801177	0	01508	58268678	19075662	6321351	19977	63282	195236	18565	0079620	O45495	91092024	48138568	21355265	391041	261893	47087259	159665	ENSGALP00000012992	ENSOANP00000013827	ENSMODP00000029119	Q9CZY3	Q13404
ULA1	A. thaliana	0	0	0	0	0	0	0	0	0	0	0	0	427944	0	15355	66356604	0	84043648	83134	407320	185649	115456233	P42744	66806481	0	03275	58261728	19115288	6325438	30271	27487	182319	19394	0300910	Q18217	91078780	0	24662483	372001	246260	41053883	292500	ENSGALP00000008356	ENSOANP00000001690	ENSMODP00000028230	Q8VBW6	Q13564
UNG	A. thaliana	0	16130505	0	16080848	12044949	0	168705510	15805716	0	0	0	0	226938	0	12267	126652722	124808468	71749082	33170	108734	119592	115461264	Q9LIH6	66816279	19074662	02187	58259009	19075389	6323620	30383	58651	219712	219606	0113430	Q9U221	0	0	0	206096	281823	41055778	197243	ENSGALP00000033675	ENSOANP00000014027	ENSMODP00000024145	Q9JIW8	P13051
UVH3	A. thaliana	0	0	0	0	0	0	0	0	0	0	0	0	0	0	0	0	124800975	71745604	0	0	71061	115451425	Q9ATY5	0	85014439	00687	58258651	19112887	6321697	0	0	0	17841	0023590	O44737	0	110757180	78706850	0	0	0	198181	ENSGALP00000035752	ENSOANP00000017939	ENSMODP00000007370	P35689	P28715
UVR3	A. thaliana	0	0	0	0	0	0	0	0	0	0	0	0	42748	0	27429	0	0	0	0	206002	114984	115444927	O48652	0	0	0	0	0	0	27108	0	203127	178510	0	0	134032019	66517247	17137248	0	60127	18858473	459167	ENSGALP00000036920	ENSOANP00000008517	ENSMODP00000001926	P97784	Q16526
WEE1	A. thaliana	0	0	0	0	0	0	0	0	0	0	0	0	43403	0	0	0	0	72388136	58976	194589	193308	115444073	Q8L4H0	66802342	0	0	0	19114058	0	29323	0	97030	226192	0	Q20085	91085441	66560584	17136988	271460	64100	82524304	409002	ENSGALP00000009252	ENSOANP00000009321	ENSMODP00000009872	P47810	P30291
WEX	A. thaliana	0	0	0	0	0	0	0	0	0	0	0	0	95020	0	0	0	0	0	0	340193	47672	115456978	Q84LH3	0	0	0	0	0	0	0	0	215911	0	0	0	91092754	0	28572965	0	0	0	0	0	0	0	Q3TZ13	0
XPB1	A. thaliana	0	0	75907174	0	0	0	168701354	0	170291163	20091234	15897838	162605680	67391	161899087	20574	66359840	124802985	72387351	50960	0	168477	115439313	Q38861	66828931	85691085	00829	58259069	19114386	6322048	32554	22911	96883	153297	0	Q95PZ4	91078404	66519335	221331068	290040	126483	42415513	460665	ENSGALP00000018752	0	ENSMODP00000023307	P49135	P19447
XPC	A. thaliana	0	0	0	0	0	0	0	0	0	0	0	0	221576	0	47404	0	0	71745638	0	424560	115005	115476494	Q8W489	111226219	0	04247	58265896	19115556	6321010	37823	2617	0	122982	0001750	0	91087279	110759067	17136714	262787	242598	113680968	367180	ENSGALP00000010261	ENSOANP00000019419	ENSMODP00000009034	P51612	B4DIP3
XPF	A. thaliana	0	0	0	0	0	0	0	0	0	0	0	0	457443	0	30908	66357408	124514084	0	62721	0	201653	115450089	Q9LKI5	66809791	19173402	06480	58270400	19075355	6325235	13638	50503	168557	178005	0	Q18671	189237991	110757501	17933560	260300	100820	41054253	340051	ENSGALP00000004707	ENSOANP00000022762	ENSMODP00000005962	Q9QZD4	Q92889
XRCC1	A. thaliana	0	0	0	0	0	0	0	0	0	0	0	0	0	0	0	0	0	0	47730	0	92383	115466362	Q24JK4	0	0	0	0	0	0	0	0	0	0	0035060	0	0	0	0	0	0	0	0	0	0	0	0	Q9UBZ9
XRCC2	A. thaliana	0	0	0	0	0	0	0	0	0	0	0	0	372929	0	0	0	0	0	0	0	162653	0	Q682D3	66803939	0	0	0	0	0	0	55187	113922	151675	0	0	0	0	18860057	265205	0	189536565	0	ENSGALP00000010127	ENSOANP00000009845	ENSMODP00000005878	Q9CX47	O43543
XRCC3	A. thaliana	0	0	0	0	0	0	0	0	0	0	0	0	0	0	31781	0	0	71754847	0	0	0	115446741	Q9FKM5	66810419	0	08402	0	19114539	6320207	0	0	0	0	0	0	189237371	0	17136506	0	0	61806653	478112	ENSGALP00000031860	ENSOANP00000001227	ENSMODP00000016923	Q9CXE6	O43542
XRCC4	A. thaliana	0	0	0	0	0	0	0	0	0	0	0	0	0	0	0	0	0	0	0	0	71882	115455239	Q682V0	0	0	0	0	0	0	0	52000	0	224052	0	0	0	0	0	287449	130664	41387194	149378	0	0	ENSMODP00000035961	Q924T3	Q13426
XRI1	A. thaliana	0	0	0	0	0	0	0	0	0	0	0	0	0	0	0	0	0	0	0	0	167590	115441851	Q6NLW5	0	0	0	0	0	0	0	0	0	0	0	0	0	0	0	0	0	0	0	0	0	0	0	0
1433E	S. cerevisiae	0	0	0	0	0	0	0	0	0	0	0	0	457856	0	5651	66359052	124512420	71756205	80121	185967	211050	115458806	P42644	111218960	19173059	05641	58261082	19115079	6320304	38193	63383	104509	152326	0030210	Q20655	91087875	48096523	24647891	228454	283407	61651838	410752	ENSGALP00000004182	ENSOANP00000004013	ENSMODP00000012735	P62259	P62258
ATM	S. cerevisiae	0	0	0	0	0	0	0	0	0	0	0	0	0	0	0	0	0	0	0	0	0	0	0	0	0	0	0	19075626	6319383	0	0	0	0	0	0	0	0	0	0	0	0	0	0	0	0	0	0
ATR	S. cerevisiae	0	0	0	0	0	0	0	0	0	0	0	0	0	0	0	0	0	0	0	0	129584	0	Q9FKS4	66802608	0	01428	58267398	19112149	6319612	0	54713	0	164972	0	0	91088417	0	24642511	249764	104468	189515715	467371	ENSGALP00000004185	ENSOANP00000005789	ENSMODP00000026543	Q9JKK8	Q13535
CHK1	S. cerevisiae	0	0	0	0	0	0	0	0	0	0	0	0	0	0	0	0	0	0	0	0	0	0	0	0	19173022	0	58269944	19075570	6319751	0	24287	139755	106564	0	Q9N3Z3	91094709	66525079	24584657	285768	59419	0	299462	ENSGALP00000040314	ENSOANP00000010076	ENSMODP00000005092	O35280	O14757
COM1	S. cerevisiae	0	0	0	0	0	0	0	0	0	0	0	0	0	0	0	0	0	0	0	0	0	0	0	0	0	0	0	0	6321263	0	0	0	0	0	0	0	0	0	0	0	0	0	0	0	0	0	0
CSM3	S. cerevisiae	0	0	0	0	0	0	0	0	0	0	0	0	229020	0	0	0	0	0	0	0	0	0	Q8GW91	0	0	05441	0	0	6323692	0	51712	0	0	0	Q9TXI0	0	0	221475959	288446	0	51010993	0	0	0	ENSMODP00000012155	Q91WA1	Q9BVW5
CTF18	S. cerevisiae	0	0	0	0	0	0	0	0	0	20090661	0	0	0	0	45690	0	0	0	0	0	64140	0	0	111226983	0	01930	58270156	19111992	6323724	0	53969	84034	147267	0062530	Q21350	91088941	110749115	28574716	250209	69171	167860135	343982	ENSGALP00000008496	ENSOANP00000000739	ENSMODP00000021081	Q8BIW9	Q8WVB6
CTF8	S. cerevisiae	0	0	0	0	0	0	0	0	0	0	0	0	59313	0	45354	66359484	0	72391712	68986	306847	19478	115445851	Q9LTJ9	66806389	0	06107	58269262	68005903	6321985	0	55593	217793	206282	0	Q22664	91078402	110760099	281366004	0	73574	113195610	476722	ENSGALP00000000896	ENSOANP00000003739	0	P0C6T0	Q8WV66
CUL1	S. cerevisiae	0	0	0	0	0	0	0	0	0	0	0	0	0	0	0	66357442	124512566	72393253	81152	116937	192315	115436582	Q9C9L0	66801663	0	06582	58262290	19115171	6320070	34736	37264	189228	180635	0300330	Q17389	91085981	66523378	24586420	270148	123717	45433528	150989	ENSGALP00000020225	ENSOANP00000000474	ENSMODP00000002230	Q9WTX6	Q13616
CUL8	S. cerevisiae	0	0	0	0	0	0	0	0	0	0	0	0	0	0	0	0	0	0	0	0	0	0	0	0	0	0	0	0	6322414	0	0	0	0	0	0	0	0	0	0	0	0	0	0	0	0	0	0
DCC1	S. cerevisiae	0	0	0	0	0	0	0	0	0	0	0	0	211161	0	49528	66360946	0	72391084	75096	151985	69441	115461771	O80498	66824705	0	04371	58262362	19113839	10383774	22386	58261	137132	140107	0091050	O44992	91086115	110756273	85726445	0	90716	52219070	294407	ENSGALP00000026431	ENSOANP00000028991	ENSMODP00000004723	Q14AI0	Q9BVC3
Ddc1	S. cerevisiae	0	0	0	0	0	0	0	0	0	0	0	0	0	0	0	0	0	0	0	0	0	0	0	0	0	0	0	0	6325062	0	0	0	0	0	0	0	0	0	0	0	0	0	0	0	0	0	0
DMA2	S. cerevisiae	0	0	0	0	0	0	0	0	0	0	0	0	0	0	0	0	0	0	0	0	0	0	0	66811790	0	00031	58269508	19114645	6324213	0	0	0	0	0	0	0	0	0	0	0	0	0	0	0	0	0	0
DNLI4	S. cerevisiae	0	0	0	0	0	0	0	0	0	0	0	0	454811	0	0	0	0	0	79495	0	0	0	Q9LL84	66801093	0	0	58260492	19075388	6324578	21978	50031	230404	17890	0010480	0	91089809	110756580	24641829	260123	282874	156739291	268444	ENSGALP00000027179	0	ENSMODP00000036738	Q8BTF7	P49917
DPO4	S. cerevisiae	0	0	0	0	0	0	0	0	0	20089612	0	0	237588	0	49149	0	0	72389310	0	0	193840	115467296	Q9FNY4	111226476	0	0	58261266	0	10383782	39216	28268	190712	169992	0	0	0	0	0	219811	235602	47086063	353324	ENSGALP00000038555	ENSOANP00000008179	ENSMODP00000014723	Q9QXE2	Q9UGP5
DUN1	S. cerevisiae	0	0	0	0	0	0	168701452	0	0	0	0	0	444735	0	0	0	0	0	59695	0	0	0	0	66812844	0	0	0	0	6320102	15828	21151	0	0	0037920	0	0	0	24585370	0	0	0	198634	ENSGALP00000009122	ENSOANP00000008382	ENSMODP00000010421	Q9Z265	O96017
ERCC6	S. cerevisiae	0	0	0	16080681	0	0	0	0	0	0	15898471	0	201306	0	24775	66356826	0	72391474	82093	7539	77632	115433988	Q9ZV43	66813000	85014197	03491	0	19075591	6322495	0	53632	83656	20149	0067870	Q93781	0	110755282	0	296227	200949	125833380	458551	ENSGALP00000010093	ENSOANP00000023177	ENSMODP00000003046	Q8BHK9	Q03468
H2AX	S. cerevisiae	0	0	0	0	0	0	0	0	0	0	0	0	66170	0	46020	66359884	86171188	72391224	5305	169653	8691	115472633	Q8GUH3	66814816	19073992	00710	58263310	19075680	6319470	11356	64252	230611	203037	0063110	P09588	91095319	66506394	78706974	298480	115931	125855358	268621	ENSGALP00000019162	ENSOANP00000017824	ENSMODP00000010146	Q8BFU2	Q7L7L0
KAT5	S. cerevisiae	0	0	0	0	0	0	0	0	0	0	0	0	349715	0	51406	66475592	124803970	72391570	60479	192045	115486	115473479	Q9LXD7	66820374	19074675	00353	58262966	19115542	6324818	7901	50853	124260	225096	0213620	Q9TYU5	91081059	110759952	18858193	297446	125794	50539798	179921	ENSGALP00000016147	0	ENSMODP00000011971	Q8CHK4	Q92993
KU70	S. cerevisiae	0	0	0	0	0	0	0	0	0	0	0	0	0	0	0	0	0	0	0	0	60909	115470925	Q9FQ08	66808405	0	03040	58271720	19075945	6323940	0	61626	238226	158558	0	0	0	110766041	0	280036	281658	41054011	291870	ENSGALP00000037185	ENSOANP00000017950	ENSMODP00000020709	P23475	P12956
KU80	S. cerevisiae	0	0	0	0	0	0	0	0	0	0	0	0	0	0	0	0	0	0	0	0	0	115456693	0	66808247	0	0	0	19113583	6323753	0	0	0	0	0	0	0	0	0	0	0	0	0	0	0	0	0	0
LCD1	S. cerevisiae	0	0	0	0	0	0	0	0	0	0	0	0	0	0	0	0	0	0	0	0	0	0	0	0	0	0	0	19115493	6320707	0	0	0	0	0	0	0	0	0	0	0	0	0	0	0	0	0	0
LIF1	S. cerevisiae	0	0	0	0	0	0	0	0	0	0	0	0	0	0	0	0	0	0	0	0	0	0	0	0	0	0	0	19075517	6321348	0	0	0	0	0	0	0	0	0	0	0	0	0	0	0	0	0	0
MEC3	S. cerevisiae	0	0	0	0	0	0	0	0	0	0	0	0	0	0	0	0	0	0	0	0	0	0	0	0	0	0	0	0	6323319	0	0	0	0	0	0	0	0	0	0	0	0	0	0	0	0	0	0
MEK1	S. cerevisiae	0	0	0	0	0	0	0	0	0	0	0	0	0	0	0	0	0	0	0	0	0	0	0	0	0	00223	0	19115820	6324927	0	0	0	0	0	0	0	0	0	0	0	0	0	0	0	0	0	0
MET18	S. cerevisiae	0	0	0	0	0	0	0	0	0	0	0	0	0	0	0	0	0	72392845	65978	0	0	0	Q9FI26	66806251	0	03177	58267342	19115264	6322063	29428	58598	212030	227060	0	0	91091702	66525400	21356393	288369	273694	189525684	300415	ENSGALP00000012231	ENSOANP00000020505	ENSMODP00000005050	Q9D071	Q96T76
MLH1	S. cerevisiae	219681912	16131992	0	0	0	0	0	0	0	0	0	0	468418	0	54331	66358030	0	72393427	81389	146633	126125	115442355	Q9ZRV4	66807125	19173567	04390	58268004	19112991	6323819	25323	50100	167864	223290	0	Q9XU10	91088905	110763401	17136968	295838	96915	41054934	269468	ENSGALP00000019676	ENSOANP00000024092	ENSMODP00000016698	Q9JK91	P40692
MMS1	S. cerevisiae	0	0	0	0	0	0	0	0	0	0	0	0	0	0	0	0	0	0	0	0	0	0	0	0	0	0	0	0	6325422	0	0	0	0	0	0	0	0	0	0	0	0	0	0	0	0	0	0
MMS2	S. cerevisiae	0	0	0	0	0	0	0	0	0	0	0	0	416247	0	20308	126654499	124504781	71754997	78033	187409	200973	115478418	Q93YP0	66801177	0	01508	58268678	19075662	6321351	19977	63282	195236	18565	0079620	O45495	91092024	48138568	21355265	391041	261893	47087259	475911	ENSGALP00000024540	ENSOANP00000013827	ENSMODP00000012756	Q9D2M8	Q15819
MMS22	S. cerevisiae	0	0	0	0	0	0	0	0	0	0	0	0	0	0	0	0	0	0	0	0	0	0	0	0	0	0	0	0	6323352	0	0	0	0	0	0	0	0	0	0	0	0	0	0	0	0	0	0
MPH1	S. cerevisiae	0	0	0	0	0	0	0	0	0	20088995	0	0	211457	0	0	0	0	72391252	69286	0	66236	115484465	0	0	0	0	0	162312400	6325422	0	26257	0	0	0	O44165	0	110765944	116008407	209576	0	0	375277	0	ENSOANP00000019213	ENSMODP00000009101	Q8BGE5	Q8IYD8
MPIP3	S. cerevisiae	0	0	0	0	0	0	0	0	0	0	0	0	0	0	0	0	0	0	0	0	0	0	0	66810580	0	0	0	0	6323679	0	58617	0	167620	0	O44628	91094429	0	17136326	0	0	125804666	153131	ENSGALP00000007879	0	ENSMODP00000027810	0	P30307
MRC1	S. cerevisiae	0	0	0	0	0	0	0	0	0	0	0	0	0	0	0	0	0	0	0	0	0	0	0	0	0	0	0	19115398	10383754	0	0	0	0	0	0	0	0	0	0	0	0	0	0	0	0	0	0
MRE11	S. cerevisiae	0	0	0	0	0	0	0	0	0	0	0	0	98533	0	54699	126643950	124505793	84043684	58924	0	30474	115460824	Q9XGM2	66800143	19173668	02882	58268028	19113847	6323880	25241	24372	245550	93010	0069970	Q23255	91085617	110755800	17647663	251234	124838	47777304	181185	ENSGALP00000027766	ENSOANP00000016491	ENSMODP00000000276	Q61216	P49959
MSH2	S. cerevisiae	0	0	0	0	0	0	0	0	0	0	0	0	451702	0	0	66361202	124808862	71748512	34984	0	223185	115462941	O24617	66819479	19173014	03138	58259371	162312237	6324482	34327	56718	188431	184281	0	Q9TXR4	91093785	110749730	24584320	222018	131200	47087243	298349	ENSGALP00000038849	ENSOANP00000021200	ENSMODP00000001308	P43247	P43246
MSH3	S. cerevisiae	0	0	0	255767391	0	0	0	0	0	0	0	0	462330	0	0	0	0	71744582	0	0	178460	0	O65607	111226571	0	0	58264676	19114864	157285763	22782	0	112739	157997	0058170	0	0	0	0	0	124403	157841276	472000	ENSGALP00000025089	ENSOANP00000002565	ENSMODP00000025349	P13705	P20585
MSH6	S. cerevisiae	0	16130640	0	0	0	0	0	0	0	20089412	0	0	0	0	53969	126654495	124506031	71747656	0	17656	80908	115479085	O04716	66827461	19074680	04089	58260898	19075844	6320302	29248	33687	40031	139957	0	Q9N3T8	91082687	110755815	24664545	270000	283756	33504503	339025	ENSGALP00000014551	0	ENSMODP00000001344	P54276	P52701
NEJ1	S. cerevisiae	0	0	0	0	0	0	0	0	0	0	0	0	0	0	0	0	0	0	0	0	0	0	0	0	0	0	0	0	6323295	0	0	0	0	0	0	0	0	0	0	0	0	0	0	0	0	0	0
PCNA	S. cerevisiae	0	0	0	0	0	0	0	0	0	20089009	15897339	162605678	456826	161899221	29196	66359880	124513948	71744572	35238	140580	162696	115449323	Q9M7Q7	66806789	19173643	03035	58261822	19113296	6319564	37444	50695	0	161800	0075590	O02115	91087121	110764909	17136790	223015	268776	18859223	293270	ENSGALP00000040305	ENSOANP00000025275	ENSMODP00000014595	P17918	P12004
PIAS4	S. cerevisiae	0	0	0	0	0	0	0	0	0	0	0	0	0	0	0	0	0	0	0	0	0	0	0	0	0	0	0	0	6324730	31004	0	0	0	0	Q94361	0	0	24651990	0	194147	48374079	198088	ENSGALP00000040470	ENSOANP00000021371	ENSMODP00000000916	Q9JM05	Q8N2W9
PLK1	S. cerevisiae	0	0	75812484	0	0	0	0	0	0	0	0	0	0	0	10628	0	0	72391920	53552	0	0	0	0	66821219	0	02755	58260620	19114559	6323643	39338	50801	230033	160517	0117190	Q9N2L7	189237118	66553034	62472270	292961	116392	70778806	456643	ENSGALP00000009850	ENSOANP00000021528	ENSMODP00000008293	Q07832	P53350
PMS2	S. cerevisiae	0	0	75907079	16078768	0	0	168699267	15806699	0	20089411	0	0	447507	0	14607	66358254	124512056	71746104	0	0	155569	115447025	Q941I6	66810241	19074926	06307	58264774	19115329	46562124	26866	21244	246770	218769	0049620	Q9TVL8	91079030	0	17136970	226297	199873	189525888	448929	ENSGALP00000005419	ENSOANP00000003090	ENSMODP00000010163	P54279	P54278
PP4R2	S. cerevisiae	0	0	0	0	0	0	0	0	0	0	0	0	434985	0	0	66356380	0	0	49650	0	159040	115467706	0	66823283	0	00530	0	0	6319425	0	55408	198399	135432	0069650	P91198	189236774	110764729	0	219635	70196	160333685	0	ENSGALP00000032688	0	ENSMODP00000004836	Q0VGB7	Q9NY27
PP4R3	S. cerevisiae	0	0	0	0	0	0	0	0	0	0	0	0	467056	0	0	0	0	0	81298	409257	126701	115436362	Q8LPS4	66805367	0	03516	58261086	162312162	6324128	0	50359	245349	182297	0044200	A6PVA6	189239244	110756777	221379202	389693	89909	68395405	297212	ENSGALP00000017444	ENSOANP00000006049	ENSMODP00000003074	Q6P2K6	Q6IN85
PSY3	S. cerevisiae	0	0	0	0	0	0	0	0	0	0	0	0	0	0	0	0	0	0	0	0	0	0	0	0	0	0	0	0	6323352	0	0	0	0	0	0	0	0	0	0	0	0	0	0	0	0	0	0
RAD1	S. cerevisiae	0	0	0	0	0	0	0	0	0	0	0	0	457443	0	30908	0	124514084	72389484	62721	0	201653	115450089	Q9LKI5	66809791	19173402	06480	58270400	19075355	6325235	13638	50503	168557	178005	0	Q18671	189237991	110757501	17933560	260300	100820	41054253	340051	ENSGALP00000004707	0	ENSMODP00000005962	Q9QZD4	Q92889
RAD10	S. cerevisiae	0	0	0	0	0	0	0	0	0	0	0	0	194939	0	13221	66475596	124800729	0	0	102433	14858	0	0	0	19074742	0	58268204	19112907	6323543	2344	61989	31564	166856	0	Q93456	189241644	110766944	17137732	0	0	156739319	0	0	ENSOANP00000007190	ENSMODP00000026918	P07903	P07992
RAD14	S. cerevisiae	0	0	0	0	0	0	0	0	0	0	0	0	0	0	0	0	0	0	0	0	0	0	0	0	19074726	01470	58269348	19112014	6323857	23509	36524	0	169471	0303850	Q21302	91082549	66501046	17136722	391015	224439	0	0	0	0	ENSMODP00000003906	Q64267	P23025
RAD16	S. cerevisiae	0	0	0	0	0	0	0	0	0	0	0	0	467421	0	28568	66356890	124807036	71754507	30559	0	0	115472329	O23055	0	0	02246	58267202	19075201	6319590	717	0	10347	34418	0	0	0	0	0	0	126777	0	455773	0	0	ENSMODP00000026570	Q6PCN7	0
RAD17	S. cerevisiae	0	0	0	0	0	0	0	0	0	0	0	0	0	0	0	0	0	0	0	0	0	0	0	0	0	0	0	19115721	6324944	0	0	0	0	0	0	0	0	0	224837	0	0	0	0	0	0	0	0
RAD18	S. cerevisiae	0	0	0	0	0	0	0	0	0	0	0	0	0	0	0	0	0	0	0	0	0	0	0	66815907	0	04976	0	19112215	6319911	25024	0	110428	217977	0	0	0	110755913	0	0	132140	41055965	415766	ENSGALP00000013608	0	ENSMODP00000005762	Q9QXK2	Q9NS91
RAD2	S. cerevisiae	0	0	0	0	0	0	0	0	0	0	0	0	0	0	46971	66356946	124800975	71745604	48232	0	71061	115451425	Q9ATY5	0	0	00687	58258651	19112887	6321697	0	0	92816	0	0023590	O44737	189239788	110757180	78706850	0	225555	0	198181	ENSGALP00000027186	ENSOANP00000017939	ENSMODP00000007370	P35689	P28715
RAD23	S. cerevisiae	0	0	0	0	0	0	0	0	0	0	0	0	453377	0	43564	66363310	124802198	72390575	78097	379047	126053	115476516	Q84L33	66808013	0	02206	58259375	19113023	6320798	20821	58050	246958	227723	0052700	Q23451	91085045	66544546	24638591	283764	61506	41056115	325289	ENSGALP00000025005	ENSOANP00000015542	ENSMODP00000014438	P54728	P54727
RAD24	S. cerevisiae	0	0	0	0	0	0	0	0	0	0	0	0	0	0	33013	0	0	0	0	0	141878	115451841	Q9MBA3	0	0	0	0	19115830	6321021	0	0	125757	93455	0089280	O62196	91089075	110755512	45550751	0	127402	50540390	452574	ENSGALP00000036846	ENSOANP00000002583	0	0	O75943
RAD25	S. cerevisiae	0	0	75907174	0	0	0	168701354	0	170291163	20091234	15897838	162605680	67391	161899087	20574	66359840	124802985	72387351	50960	0	168477	115439313	Q38861	66828931	85691085	00829	58259069	19114386	6322048	32554	22911	96883	153297	0	Q95PZ4	91078404	66519335	221331068	290040	126483	42415513	460665	ENSGALP00000018752	0	ENSMODP00000023307	P49135	P19447
RAD3	S. cerevisiae	0	0	0	0	0	0	0	0	0	0	0	0	63180	0	54072	66362610	124507219	72393255	80698	0	217649	115462055	Q8W4M7	66827895	19074270	05105	58258935	19113937	6321019	34274	50379	180316	167887	0002530	Q9N3L2	91079234	110750960	45551134	295484	286830	41055526	157885	0	0	ENSMODP00000026921	O08811	P18074
RAD4	S. cerevisiae	0	0	0	0	0	0	0	0	0	0	0	0	0	0	47404	0	0	71745638	0	0	115005	115476494	Q8W489	0	0	04247	58265896	19075328	6321010	0	2617	0	122982	0001750	0	91087279	110759067	17136714	262787	242598	113680968	367180	ENSGALP00000010261	0	ENSMODP00000009034	0	Q01831
RAD5	S. cerevisiae	0	0	0	0	0	0	0	0	0	0	0	0	230858	0	0	0	124513598	0	0	177618	105578	115446443	Q9FNI6	66812364	0	0	58258561	162312350	6323060	24613	0	0	220844	0	0	189235501	0	0	0	124186	125805885	0	ENSGALP00000036135	ENSOANP00000000967	0	0	Q14527
RAD50	S. cerevisiae	0	0	0	0	0	0	0	0	170289653	20090030	15899022	0	0	0	51876	66362212	71755961	71755961	0	13480	0	115446227	Q9SL02	0	19074483	05810	58262284	162312500	6324079	0	0	0	0	0079430	O44199	91084903	0	281364022	259857	0	189523804	458266	ENSGALP00000039135	ENSOANP00000012752	ENSMODP00000017443	P70388	Q92878
RAD51	S. cerevisiae	0	16130606	75911121	0	12045198	0	168703342	15807331	170290825	20092352	15897194	162605684	104759	161899443	0	66357650	124803581	71755957	45247	190735	137435	115486271	P94102	66822135	19074882	0	58259207	19114794	6320942	0	52181	208115	0	0000050	O44246	91080339	110756953	17864108	218932	0	47086005	478353	ENSGALP00000007180	0	ENSMODP00000000325	Q08297	Q06609
RAD52	S. cerevisiae	0	0	0	0	0	0	0	0	0	0	0	0	0	0	49083	0	0	0	59017	0	0	0	0	66807375	0	03987	0	19114119	27808713	26771	0	0	161777	0	0	0	0	0	0	94088	66773042	0	ENSGALP00000021180	0	0	P43352	P43351
RAD53	S. cerevisiae	0	0	0	0	0	0	0	0	0	0	0	0	0	0	0	0	0	0	0	0	0	0	0	66814390	0	0	58261116	19075441	6325104	0	0	163148	224883	0	0	91084525	110755537	0	0	0	41053305	0	0	ENSOANP00000014054	0	0	O96017
RAD54	S. cerevisiae	0	0	0	0	0	0	0	0	0	0	0	0	451464	0	14180	66361996	124512694	71755407	70927	206670	21176	115448855	Q0PCS3	66811390	0	05764	58266612	19115202	6321275	10186	27976	171328	140905	0031540	Q9XW40	189238349	110771180	17136368	250186	281964	41055574	301974	ENSGALP00000037559	ENSOANP00000017983	ENSMODP00000002477	P70270	Q92698
RAD55	S. cerevisiae	0	0	0	0	0	0	0	0	0	0	0	0	0	0	0	0	0	0	0	0	0	0	0	0	0	0	0	0	6320281	0	0	0	0	0	0	0	0	0	0	0	0	0	0	0	0	0	0
RAD57	S. cerevisiae	0	0	0	0	0	0	0	0	0	0	0	0	0	0	0	0	0	0	0	0	0	0	Q9FKM5	66810419	0	0	58260590	19114539	6320207	0	0	0	222156	0	0	0	0	0	0	0	0	478112	0	ENSOANP00000001227	0	0	0
RAD59	S. cerevisiae	0	0	0	0	0	0	0	0	0	0	0	0	0	0	0	0	0	0	0	0	0	0	0	0	85014303	0	0	0	6320144	0	28563	0	0	0	0	0	0	0	0	0	0	365955	0	0	0	0	0
RAD7	S. cerevisiae	0	0	0	0	0	0	0	0	0	0	0	0	420548	0	0	0	0	0	0	0	209930	115476752	Q0WNX6	0	0	0	58261138	19075202	6322512	0	50916	237879	165456	0	P34284	189237655	48130459	17647819	208847	284186	62632752	300893	ENSGALP00000002570	ENSOANP00000023929	ENSMODP00000022961	Q8BH16	Q9UKC9
RAD9	S. cerevisiae	0	0	0	0	0	0	0	0	0	0	0	0	0	0	0	0	0	0	0	0	0	0	0	0	0	0	0	0	6320423	0	0	0	0	0	Q7JKP6	0	0	0	0	0	0	0	0	0	0	0	0
RBX1	S. cerevisiae	0	0	0	0	0	0	0	0	0	0	0	162606524	358602	0	39090	66359646	124505039	71746764	5552	79815	216076	115434042	Q940X7	66806817	85691093	04164	0	19114300	6324438	18418	50330	169697	19740	0207670	Q23457	189236890	48095046	18543187	203162	113519	189517003	293008	ENSGALP00000019539	ENSOANP00000023120	ENSMODP00000016335	P62878	P62877
RCK1	S. cerevisiae	0	0	0	0	0	0	0	0	0	0	0	0	0	0	0	0	0	0	0	0	0	0	0	0	0	0	0	0	6321280	0	0	0	0	0	0	0	0	0	0	0	0	0	0	0	0	0	0
RCK2	S. cerevisiae	0	0	0	0	0	0	0	0	0	0	0	0	0	0	0	0	0	0	0	0	0	0	0	0	0	0	58258301	19075636	6323277	0	0	0	0	0	0	0	0	0	0	0	0	0	0	0	0	0	0
RFA1	S. cerevisiae	0	0	0	0	0	0	0	0	0	0	0	0	471253	0	14457	66363290	124505339	71756127	45814	123566	11886	115449015	Q3E6P3	66804925	19074669	04884	58266158	19111884	6319321	451	50671	171280	172916	0015650	Q19537	91094635	110756775	17737841	293956	84262	167621451	150307	ENSGALP00000004840	ENSOANP00000017239	ENSMODP00000013221	Q8VEE4	P27694
RFA2	S. cerevisiae	0	0	0	0	0	0	0	0	0	0	0	0	55791	0	32940	66358822	0	72389098	0	186935	199215	115447461	Q9ZQ19	0	19074286	05247	58267036	63054444	6324017	0	32825	0	218725	0216400	0	91088823	110748861	19921606	209094	249627	18859321	373806	ENSGALP00000001048	ENSOANP00000006077	ENSMODP00000013450	Q62193	P15927
RFA3	S. cerevisiae	0	0	0	0	0	0	0	0	0	0	0	0	0	0	0	0	0	0	0	0	0	0	0	0	0	0	0	0	6322288	0	0	0	0	0	0	0	0	0	0	0	0	0	0	0	0	0	0
RFX1	S. cerevisiae	0	0	0	0	0	0	0	0	0	0	0	0	0	0	0	0	0	0	0	0	0	0	0	0	0	0	0	19114998	6323205	0	51678	110404	183181	0	Q09555	0	0	0	0	130868	61651714	370562	ENSGALP00000002721	ENSOANP00000023600	ENSMODP00000032434	P48377	P48378
RT109	S. cerevisiae	0	0	0	0	0	0	0	0	0	0	0	0	0	0	0	0	0	0	0	0	0	0	0	0	0	0	0	19113541	6323027	0	0	0	0	0	0	0	0	0	0	0	0	0	0	0	0	0	0
SGS1	S. cerevisiae	0	0	0	0	0	0	0	0	0	20093292	0	0	0	0	0	0	0	0	0	0	132154	0	Q8L840	66802111	0	0	58265716	19114004	6323844	0	0	0	0	0	O18017	0	110768389	24646066	0	102942	0	315898	ENSGALP00000016701	ENSOANP00000009476	0	O09053	P46063
SKP1	S. cerevisiae	0	0	0	0	0	0	0	0	0	0	0	0	434598	0	17276	126653263	124514050	71755545	4721	128004	159093	115478296	Q9C5T5	66826197	0	06026	58259549	19112247	6320535	31689	63284	164893	176677	0208540	Q93647	91080327	66504030	24638942	293165	124598	41152201	275729	ENSGALP00000010447	ENSOANP00000001787	ENSMODP00000017714	Q9WTX5	P63208
SLX5	S. cerevisiae	0	0	0	0	0	0	0	0	0	0	0	0	0	0	0	0	0	0	0	0	0	0	0	0	0	0	0	0	6320191	0	0	0	0	0	0	0	0	0	0	0	0	0	0	0	0	0	0
SLX8	S. cerevisiae	0	0	0	0	0	0	0	0	0	0	0	0	0	0	0	0	0	0	77062	0	0	0	Q8GS41	0	0	0	0	19112315	6320962	0	0	0	165412	0	0	0	0	24642296	290144	0	0	0	0	0	0	0	0
SMC1A	S. cerevisiae	0	16128382	75910885	255767364	0	0	168698986	15806921	170289870	0	0	0	451041	0	25506	66358594	124804391	71745622	56724	0	131965	115489834	Q6Q1P4	0	19074170	04705	58262882	19112841	14318514	0	0	237840	228943	0015150	O01789	91088785	66506890	24649535	290090	0	125852264	293355	ENSGALP00000022964	ENSOANP00000024907	ENSMODP00000008989	Q9CU62	Q14683
SMC5	S. cerevisiae	0	0	0	0	0	0	0	0	0	0	0	0	469686	0	54192	66359718	124804163	0	58473	30939	223981	115465843	0	0	19075000	06288	58265830	19115819	6324539	28020	60486	0	0	0	0	91087405	110762272	281366582	0	0	0	167811	ENSGALP00000037418	ENSOANP00000007971	ENSMODP00000003406	Q8CG46	Q8IY18
SMC6	S. cerevisiae	0	0	75907930	0	0	0	0	0	0	0	0	0	454491	0	0	0	124506421	0	0	150721	210410	115478002	0	0	19074461	02336	58266006	19075406	6323415	22018	22018	0	0	0	0	189240120	110764437	24649575	0	0	0	0	ENSGALP00000026518	ENSOANP00000025065	ENSMODP00000004772	Q924W5	Q96SB8
SWE1	S. cerevisiae	0	0	0	0	0	0	0	0	0	0	0	0	0	0	0	0	0	0	0	0	127176	0	0	0	0	07266	58269932	19075433	6322274	0	0	0	184398	0	0	0	0	24658661	0	132317	54144467	0	0	ENSOANP00000006230	0	0	0
SWI4	S. cerevisiae	0	0	0	0	0	0	0	0	0	0	0	0	0	0	0	0	0	0	0	0	0	0	0	66826541	0	0	0	19113944	6320957	0	0	0	0	0	0	0	0	0	0	0	0	0	0	0	ENSMODP00000024351	0	0
TAOK1	S. cerevisiae	0	0	0	0	0	0	0	0	0	0	0	0	0	0	0	0	124806285	71754747	0	0	0	0	0	66811352	0	06573	58258653	0	6321894	30408	0	245888	0	0074710	Q22553	189237679	110760400	45552819	0	0	125838002	176240	ENSGALP00000006481	ENSOANP00000020005	ENSMODP00000035056	Q5F2E8	Q9UKE5
TOF1	S. cerevisiae	0	0	0	0	0	0	0	0	0	0	0	0	0	0	0	0	0	0	0	0	0	115462631	Q9FLX0	0	0	0	58268648	19112150	6324056	28544	0	81863	0	0	0	189234501	0	0	250029	0	189524891	330646	0	ENSOANP00000019821	0	Q9R1X4	Q9UNS1
UBC13	S. cerevisiae	0	0	0	0	0	0	0	0	0	0	0	0	0	0	36198	126644771	124506459	71745028	82996	129070	106208	115439109	Q94A97	66818227	0	02473	58267708	19115841	6320297	17735	37524	236976	21625	0042100	Q95XX0	91092198	66564615	281360856	297695	215251	41054401	149140	ENSGALP00000018399	ENSOANP00000010565	ENSMODP00000011806	P61089	P61088
UBC4	S. cerevisiae	0	0	0	0	0	283781903	0	0	0	0	0	162605924	444197	0	22525	66356968	124805463	72388958	55826	152525	105371	115461182	P35131	66803609	19074703	03588	58268416	19112075	6319556	17710	63134	236730	148921	0016020	P35129	91077526	110755935	24646906	293353	285353	41152425	172861	ENSGALP00000020092	ENSOANP00000000943	ENSMODP00000025854	P62838	Q9Y2X8
UBP11	S. cerevisiae	0	0	0	0	0	0	0	0	0	0	0	0	449655	0	974	66358708	124506253	71754725	2220	108251	24215	115481222	Q93Y01	66800105	19074341	01552	58269838	19076030	6322264	0	0	241051	180316	0212950	Q9TYY8	91084663	0	0	270178	0	189520372	350315	ENSGALP00000030044	ENSOANP00000021774	ENSMODP00000017857	Q8R5H1	Q9Y4E8
XRS2	S. cerevisiae	0	0	0	0	0	0	0	0	0	0	0	0	0	0	0	0	0	0	0	0	0	0	0	0	0	0	0	0	6320577	0	0	0	0	0	0	0	0	0	0	0	0	0	0	0	0	0	0
0303330* Originally identified as PARP2 by InParanoid
