# Supplementary material for: Emergence and Evolutionary Analysis of the Human DDR Network: Implications in Comparative Genomics and Downstream Analyses
Source: Mol Biol Evol. 2014 Jan 16;31(4):940–61. doi: 10.1093/molbev/msu046 (PMC3969565; doi:10.1093/molbev/msu046)
Supplement: Supplementary Data [file supp_msu046_Supplementary_table4.xlsx]

## Sheet: Table 5
Name	PTM in Hsa	Residue	Modifier	PMID
ATM	phosphorylation	S367	ATM (auto)	16858402
ATM	phosphorylation	S1893	ATM (auto)	16858402
ATM	phosphorylation	S1981	ATM (auto)	16858402
ATM	acetylation	K3016	KAT5	17923702
BRCA1	phosphorylation	S1524	ATM	17525332
BRCA1	phosphorylation	S1387	ATM and ATR	11114888
BRCA1	phosphorylation	S1423	ATM and ATR	11114888
BRCA1	phosphorylation	S1143	ATR	11114888
BRCA1	phosphorylation	S1280	ATR	11114888
BRCA1	phosphorylation	T1394	ATR	11114888
BRCA1	phosphorylation	S1457	ATR	11114888
BRCA1	phosphorylation	S988	CHEK2	20364141
BRCA1	sumoylation	K109	PIAS1	20016594
BRCA1	sumoylation	K119	PIAS1	20016594
BRCA1	ubiquitination	N/A	UBE2T	19887602
BRCA2	phosphorylation	T3387	CHEK1 and CHEK2	18317453
BRCA2	phosphorylation	S683	ATM or ATR	17525332
BRCA2	phosphorylation	S755	ATM or ATR	17525332
CDT1	ubiquitination	QXRVTDF-motif	CUL4A	16482215
CHEK1	phosphorylation	S317	ATR	11390642
CHEK1	phosphorylation	S345	ATR	11390642
CHEK2	phosphorylation	T68	ATM	16481012
CLSPN	phosphorylation	T916	CHEK1 ?	16963448/19556879
CLSPN	phosphorylation	S945	ATR ?	18331829/19556879
CLSPN	phosphorylation	S30	PLK1	16885022
CLSPN	ubiquitination	N/A	CUL1 - RBX1	19231300
DCR1B	phosphorylation	S444	ATM or ATR	17525332
DCR1C	phosphorylation	S645	ATM	15723659
DCR1C	phosphorylation	N/A	PRKDC	15456891
EXO1	phosphorylation	S714	ATR	18048416
FAM175A	phosphorylation	S406	ATM or ATR	17525340
FANCD2	phosphorylation	S222	ATM	12086603
FANCD2	phosphorylation	S1404	ATM	12086603
FANCD2	ubiquitination	K561	FANCL+UBE2T	11239454
FBX031	phosphorylation	S278	ATM	19412162
H2AX	phosphorylation	S140	ATM and PRKDC	9488723/14627815
H2AX	ubiquitination	K119	UBE2N	19230794
H2AX	ubiquitination	K120	RNF168 ?	19230794
H2AX	ubiquitination	K120	RNF8 ?	19230794
H2AX	acetylation	K6	KAT5 ?	20703100
H2AX	acetylation	K10	KAT5 ?	20703100
HERC2	phosphorylation	T4827	After IR (ATM ?)	20023648
HNRPK	ubiquitination	K422	MDM2 ?	18655026
MDM2	phosphorylation	S395	ATM	11331603
MDM4	phosphorylation	S367	CHEK1 and CHEK2	16163388
MDM4	phosphorylation	S342	CHEK2	16163388
MDM4	phosphorylation	S403	ATM	16163388
MAPK3	phosphorylation	T202	MAP2K1 and MAPKAPK2	17081983
MAPK3	phosphorylation	Y204	MAP2K1 and MAPKAPK2	17081983
CDC25A	phosphorylation	S76	CHEK1	14681206
CDC25A	phosphorylation	S178	CHEK1	12676583
CDC25A	phosphorylation	T507	CHEK1	14559997
CDC25A	phosphorylation	S124	CHEK1 and CHEK2	12676583
CDC25A	phosphorylation	S279	CHEK1 and CHEK2	12676583
CDC25A	phosphorylation	S293	CHEK1 and CHEK2	12676583
CDC25C	phosphorylation	S216	CHEK1 and CHEK2	15629715
CDC25C	phosphorylation	S216	MAPKAPK2	15629715
MSH2	phosphorylation	S860	ATM or ATR	17525332
MSH3	phosphorylation	S201	ATM or ATR	17525332
MSH6	phosphorylation	S348	ATR ?	17525332
KAT8	acetylation	K274	KAT8 (auto)	22020126
NBN	phosphorylation	S343	ATM	10839545
NBN	phosphorylation	S397	ATM	10839545
NBN	phosphorylation	S615	ATM	10839545
NR4A2	phosphorylation	S181	PRKDC ?	17081983
NR4A2	phosphorylation	S337	PRKDC	21979916
PALB2	phosphorylation	S59	ATM or ATR	17525332
PALB2	phosphorylation	S64	ATM or ATR	17525332
PALB2	phosphorylation	S157	ATM or ATR	17525332
PALB2	phosphorylation	S376	ATM or ATR	17525332
PRKDC	phosphorylation	T2609	auto	12186630
RAD17	phosphorylation	S656	ATM and ATR	11418864
RAD17	phosphorylation	S646	ATM and ATR	11418864
RAD50	phosphorylation	S635	ATM or ATR	17525332
RAD51	phosphorylation	T309	CHEK1	15665856
RAD9A	phosphorylation	S272	ATM and ATR	22453082
RBBP8	phosphorylation	S664	ATM	10910365
RBBP8	phosphorylation	S745	ATM	10910365
RBBP8	ubiquitination	N/A	BRCA1	16818604
RFA1	phosphorylation	T180	ATM or ATR	17525332
RFA2	phosphorylation	S12	PRKDC	9139719
RFA2	phosphorylation	S33	PRKDC	9139719
RNF168	sumoylation	N/A	PIAS4	20016603
RNF8	sumoylation	N/A	PIAS4	20016603
SMC1A	phosphorylation	S957	ATM	11877377
SMC1A	phosphorylation	S966	ATM and ATR	11877377
SMC5	sumoylation	N/A	NSMCE2	18086888
SMC6	sumoylation	N/A	NSMCE2	16055714
TRIM28	phosphorylation	S824	ATM	17942393
TRIM28	phosphorylation	S473	CHEK1 and CHEK2	21851590
TRIM28	sumoylation	K554	auto	17079232/18082607
TRIM28	sumoylation	K779	auto	17079232/18082607
TRIM28	sumoylation	K804	auto	17079232/18082607
TIPIN	phosphorylation	S222	ATM or ATR	17525332
TOPB1	ubiquitination	N/A	UBR5	11714696
TRIP12	phosphorylation	S1577	ATM or ATR	17525332
UBE2T	ubiquitination	K91	auto	19111657
UBE2T	ubiquitination	K182	auto	19111657
UIMC1	phosphorylation	S140	ATM or ATR	17525332
UIMC1	phosphorylation	S402	ATM or ATR	17525332/17525340
UIMC1	phosphorylation	S419	ATM or ATR	17525332/17525340
UIMC1	sumoylation	N/A	PIAS1	20016594
WEE1	phosphorylation	S53	PLK1	15070733
WEE1	ubiquitination	N/A	CUL1 - RBX1	15070733
XPA	phosphorylation	S196	ATM or ATR	17525332
XPA	deacetylation	K63	SIR1	20670893
XPA	deacetylation	K67	SIR1	20670893
XRCC1	phosphorylation	S371	PRKDC	16397295
XRCC4	phosphorylation	S260	PRKDC	15177042
XRCC4	phosphorylation	S320	PRKDC	15177042
XRCC5	phosphorylation	S577	PRKDC	10026262
XRCC5	phosphorylation	S580	PRKDC	10026262
XRCC6	phosphorylation	S6	PRKDC	10026262
XRCC6	phosphorylation	S51	PRKDC	9362500
